# Supplementary material for: Independent natural genetic variation of punishment- versus relief-memory
Source: Biol Lett. 2016 Dec;12(12):20160657. doi: 10.1098/rsbl.2016.0657 (PMC5206585; doi:10.1098/rsbl.2016.0657)
Supplement: Supplementary tables [file rsbl20160657supp2.xlsx]

## Sheet: Supplementary table 1
Inbred strain RAL#	Punishment-memory measurement #	Punishment-memory score (male)	Punishment-memory score (female)	Punishment-memory score (unisex)		Inbred strain RAL#	Relief-memory measurement #	Relief-memory score (male)	Relief-memory score (female)	Relief-memory score (unisex)		Inbred strain RAL#	One-Sample Wilcoxon Signed Rank Test P for punishment-memory	One-Sample Wilcoxon Signed Rank Test FDR for punishment-memory	One-Sample Wilcoxon Signed Rank Test P for relief-memory	One-Sample Wilcoxon Signed Rank Test FDR for relief-memory
208	1	-97.1429	-96.663	-96.8691		208	1	-5.11111	-20.9167	-13.8571		208	0.00195312	0.00549769	0.00271283	0.0257719
208	2	-98.7654	-92.4242	-95.9184		208	2	-22.2222	-6.25	-12.4324		301	0.00390625	0.00549769	0.0721241	0.171295
208	3	-98.2456	-91.5785	-94.5793		208	3	-15.1703	-0.545455	-7.43322		303	0.0078125	0.00848214	0.109011	0.197258
208	4	-96.4286	-89.2593	-92.0013		208	4	-4.39189	4.16667	-3.85728		304	0.00195312	0.00549769	0.118282	0.204305
208	5	-73.3333	-96.3636	-83.0769		208	5	-6.06061	1.40541	-1.25085		307	0.00195312	0.00549769	0.0915794	0.193334
208	6	-90.0273	-77.6653	-81.2772		208	6	-	0	0		313	0.00457584	0.00621007	0.723995	0.743562
208	7	-76.4706	-73.0769	-74.4186		208	7	0	-	0		315	0.0078125	0.00848214	0.102248	0.197258
208	8	-81.875	-53.5604	-67.366		208	8	0	0	0		324	0.00195312	0.00549769	0.207729	0.281918
208	9	-65.2174	-59.1837	-61.9127		208	9	0	3.34448	1.07143		335	0.00390625	0.00549769	0.0131655	0.0555878
-	-	-	-	-		208	10	0.956938	1.58046	1.17754		357	0.00390625	0.00549769	0.0129174	0.0555878
-	-	-	-	-		208	11	11.1111	-0.501253	3.52564		358	0.0078125	0.00848214	0.0155819	0.0589989
-	-	-	-	-		208	12	15.8261	3.8961	9.23407		360	0.00296077	0.00549769	0.246929	0.323562
-	-	-	-	-		208	13	5.83333	11.3081	9.98483		362	5.56346e-05	0.000704705	0.0276688	0.0751011
-	-	-	-	-		208	14	12.2496	8.2684	10.0247		365	0.00195312	0.00549769	0.00744291	0.047414
-	-	-	-	-		208	15	18.7302	9.00709	14.0798		375	0.0547165	0.0547165	0.163543	0.230172
-	-	-	-	-		208	16	5.02249	19.4308	14.6499		379	0.00390625	0.00549769	0.291903	0.353011
-	-	-	-	-		208	17	-4.16667	29.9261	15.3563		380	0.00390625	0.00549769	0.885405	0.885405
-	-	-	-	-		208	18	6.25	21.6552	15.9512		391	7.62939e-06	0.000289917	0.0849065	0.189791
-	-	-	-	-		208	19	22.7273	21.5839	20.7059		399	0.00390625	0.00549769	0.105512	0.197258
-	-	-	-	-		208	20	13.3333	31.5249	23.9382		427	0.00390625	0.00549769	0.351887	0.400783
-	-	-	-	-		208	21	-	33.9286	31.8182		437	0.00390625	0.00549769	0.0306544	0.0776579
-	-	-	-	-		208	22	41.3021	24.4757	35.2227		486	0.000976562	0.00549769	7.65743e-05	0.00290982
-	-	-	-	-		208	23	56.6202	68.2616	63.3824		517	0.00195312	0.00549769	0.148537	0.222745
-	-	-	-	-		208	24	65.942	84.6154	77.0833		555	0.00195312	0.00549769	0.291903	0.353011
301	1	-57.7778	-90	-79.8627		301	1	-16.0714	-32.1429	-25.1786		639	0.00390625	0.00549769	0.539096	0.569045
301	2	-	-	-73.3333		301	2	-	-	-21.4286		705	0.00390625	0.00549769	0.00054422	0.0103402
301	3	-	-41.6667	-55.9441		301	3	-	-7.14286	-10		707	2.15063e-05	0.000408619	0.297272	0.353011
301	4	-50	-50	-50		301	4	-	-10	-9.09091		712	0.00585938	0.0076778	0.00748642	0.047414
301	5	-	-42.8571	-40		301	5	-	-12.5	-7.69231		714	0.0112471	0.011872	0.13677	0.222745
301	6	-	-18.1818	-37.5		301	6	-16.6667	0	-6.25		730	0.00390625	0.00549769	0.0248883	0.0727506
301	7	-	-20	-20		301	7	-	-14.2857	-6.25		732	0.00390625	0.00549769	0.0100625	0.0546251
301	8	-	-	-14.2857		301	8	-	-	-4.16667		765	0.0180158	0.0185028	0.152404	0.222745
-	-	-	-	-		301	9	-	-5.55556	-3.22581		774	0.000488281	0.00463867	0.358595	0.400783
-	-	-	-	-		301	10	-	-16.6667	-3.0303		786	0.0078125	0.00848214	0.0186312	0.0589989
-	-	-	-	-		301	11	0	0	0		799	0.00390625	0.00549769	0.00173947	0.0220333
-	-	-	-	-		301	12	-	0	0		820	0.0078125	0.00848214	0.147016	0.222745
-	-	-	-	-		301	13	-	0	0		852	0.00195312	0.00549769	0.0174177	0.0589989
-	-	-	-	-		301	14	-	11.1111	7.69231		859	0.0078125	0.00848214	0.538794	0.569045
-	-	-	-	-		301	15	-	-	10
-	-	-	-	-		301	16	23.5294	0	10.5263
-	-	-	-	-		301	17	-	18.75	11.6228
-	-	-	-	-		301	18	-12.7273	25	13.8158
-	-	-	-	-		301	19	-	16.6667	16.6667
-	-	-	-	-		301	20	-	-	20
-	-	-	-	-		301	21	-	-	22.2222
-	-	-	-	-		301	22	14.2857	37.5	26.6667
-	-	-	-	-		301	23	33.3333	30	31.25
-	-	-	-	-		301	24	-	-	42.8571
303	1	-84.6154	-47.3684	-62.5		303	1	-50	-	-40.8654
303	2	-55.4945	-66.6667	-59.5		303	2	-	-	-40
303	3	-67.5	-51.049	-58.1236		303	3	-32.5	-	-28.8462
303	4	-33.3333	-	-46.6667		303	4	-37.7778	-10.6667	-21.7759
303	5	-51.6667	-36.1111	-44.5378		303	5	-0.892857	-21.6667	-11.9612
303	6	-47.5	-33.3333	-39.2045		303	6	-14.2857	0	-10
303	7	-43.6364	-22.3776	-32.3232		303	7	-	-11.1111	-8.71795
-	-	-	-	-		303	8	-6.66667	-7.61905	-5.79937
-	-	-	-	-		303	9	20	-	-5
-	-	-	-	-		303	10	-	1.38889	-4.2735
-	-	-	-	-		303	11	-	-	-1.19048
-	-	-	-	-		303	12	-10.8392	15.7895	0
-	-	-	-	-		303	13	30	-3.33333	12.0235
-	-	-	-	-		303	14	-	8.33333	13.8889
-	-	-	-	-		303	15	16.6667	21.8487	19.603
-	-	-	-	-		303	16	-	-	20
-	-	-	-	-		303	17	16.6667	-	20.2614
-	-	-	-	-		303	18	43.6364	-10.6061	23.2493
-	-	-	-	-		303	19	4.7619	33.9921	23.4921
-	-	-	-	-		303	20	18.8406	34.8739	27.5735
-	-	-	-	-		303	21	28.8462	46.9697	37.5
-	-	-	-	-		303	22	27.381	76.9231	47.8041
-	-	-	-	-		303	23	66.6667	26.6667	48.9011
-	-	-	-	-		303	24	50	-	68.5714
304	1	-77.7778	-76.5517	-77.1617		304	1	-40.6417	-68.254	-52.8846
304	2	-69.2308	-83.3333	-73.6842		304	2	-	-	-9.52381
304	3	-78.5714	-63.6364	-72		304	3	-14.2857	-	-9.09091
304	4	-50	-62.0833	-59.9327		304	4	-	-11.1111	-8.33333
304	5	-	-88.8889	-59.7222		304	5	0	-14.2857	-8.33333
304	6	-45.4545	-41.6667	-43.4783		304	6	-9.09091	0	-5.55556
304	7	-16.6667	-31.25	-25		304	7	0	-2.5974	-0.708502
304	8	-	-20	-20		304	8	0	-	0
304	9	-14.2857	0	-4.80769		304	9	-	-	0
-	-	-	-	-		304	10	-	-	0
-	-	-	-	-		304	11	-	-	0
-	-	-	-	-		304	12	-	-	0
-	-	-	-	-		304	13	0	-	0
-	-	-	-	-		304	14	0	0	0
-	-	-	-	-		304	15	0	0	0
-	-	-	-	-		304	16	0	4	2.43902
-	-	-	-	-		304	17	0	11.1111	6.25
-	-	-	-	-		304	18	5.88235	10	8.10811
-	-	-	-	-		304	19	9.22619	18.75	11.7335
-	-	-	-	-		304	20	13.3333	12.3188	12.5319
-	-	-	-	-		304	21	20	-	16.3399
-	-	-	-	-		304	22	-	-	20
-	-	-	-	-		304	23	22.2222	22.2222	22.2222
-	-	-	-	-		304	24	40.2597	27.0833	32.7635
-	-	-	-	-		304	25	-	-	33.3333
307	1	-67.3077	-85.4406	-78.5714		307	1	-17.1131	-8.26873	-11.1213
307	2	-35.7143	-42.8571	-40.4762		307	2	-10.4762	-11.7409	-10.8824
307	3	-	-33.4225	-35.83		307	3	-7.14286	-7.25338	-7.06897
307	4	-49.2308	-21.645	-32.1078		307	4	-7.69231	-2.5463	-4.58333
307	5	-17.4342	-37.5616	-29.6454		307	5	-12.3839	0.238095	-4.25532
307	6	-7.14286	-23.0688	-17.3845		307	6	-1.51515	-2.63158	-2.45098
307	7	-5.26316	-13.3333	-10.9375		307	7	-7.69231	-0.0549451	-1.2758
307	8	-12.5	-5.68182	-7.04545		307	8	2.22222	-3.27869	-1.06042
307	9	0	-0.240867	-0.198413		307	9	0	0	0
-	-	-	-	-		307	10	0	0	0
-	-	-	-	-		307	11	0	0	0
-	-	-	-	-		307	12	10	-5.14706	0.653595
-	-	-	-	-		307	13	17.3077	-3.52564	1.68269
-	-	-	-	-		307	14	0	3.34448	1.92982
-	-	-	-	-		307	15	10	0	3.57143
-	-	-	-	-		307	16	0	5.88235	3.84615
-	-	-	-	-		307	17	9.52381	0	4.54545
-	-	-	-	-		307	18	5.26316	5.2381	5.34958
-	-	-	-	-		307	19	11.1111	5	5.86081
-	-	-	-	-		307	20	18.1818	0.761905	6.25
-	-	-	-	-		307	21	-	10	7.14286
-	-	-	-	-		307	22	-5.26316	27.2727	7.41422
-	-	-	-	-		307	23	10.7143	10.6681	10.6934
-	-	-	-	-		307	24	25	13.7931	16.2162
-	-	-	-	-		307	25	9.52381	32.5893	22.449
313	1	-40	-26.2963	-32.3626		313	1	-22.2222	-7.14286	-13.0435
313	2	-4.16667	-50	-32.2973		313	2	-14.4118	-9.84848	-12.5
313	3	-10.7143	-16.4835	-13.4259		313	3	0	-16.6667	-10.7143
313	4	-6.25	-11.6667	-9.76703		313	4	-	-	-10
313	5	7.69231	-15.7895	-6.77419		313	5	-	0	-7.14286
313	6	-4.4289	-9.13462	-6.66277		313	6	0	-11.1111	-7.14286
313	7	-5	-3.11005	-4.15921		313	7	-5.38721	-4.34783	-4.94253
313	8	-3.34448	-3.84615	-3.76923		313	8	0	-6.25	-2.94118
313	9	-7.69231	0	-3.0303		313	9	0.606061	0	-1.61905
313	10	0	0	0		313	10	0	0	0
313	11	0	0	0		313	11	0	0	0
-	-	-	-	-		313	12	-	0	0
-	-	-	-	-		313	13	-	0	0
-	-	-	-	-		313	14	0	-	0
-	-	-	-	-		313	15	3.44828	-5	0.154024
-	-	-	-	-		313	16	1.5873	0	2.72109
-	-	-	-	-		313	17	1.02564	9.52381	6.63957
-	-	-	-	-		313	18	-1.50376	16.8067	7.53968
-	-	-	-	-		313	19	-7.69231	18.75	8.77419
-	-	-	-	-		313	20	2.38095	19.697	10.0513
-	-	-	-	-		313	21	20.8791	33.3333	28.0075
315	1	-100	-	-95.4545		315	1	-53.3333	-41.6667	-46.9697
315	2	-100	-83.3333	-92.8571		315	2	-19.2308	-19.3548	-19.2982
315	3	-57.1429	-	-66.6667		315	3	-	-11.1111	-13.0435
315	4	-50	-42.8571	-46		315	4	-25	1.38889	-12.0915
315	5	-7.14286	-58.3333	-30.7692		315	5	0	-8.33333	-5.88235
315	6	-	-20	-30		315	6	0	-7.69231	-5
315	7	-	-18.1818	-14.2857		315	7	-20	-	-2.77778
315	8	0	7.69231	5		315	8	-4.34783	2.13675	-0.878049
-	-	-	-	-		315	9	0	0	0
-	-	-	-	-		315	10	0	0	0
-	-	-	-	-		315	11	0	0	0
-	-	-	-	-		315	12	-	9.09091	2.42915
-	-	-	-	-		315	13	0	14.2857	5
-	-	-	-	-		315	14	20.2381	-4.74308	5.17857
-	-	-	-	-		315	15	-2.38095	14.2857	6.59341
-	-	-	-	-		315	16	-	0	7.69231
-	-	-	-	-		315	17	0	15.9091	7.77778
-	-	-	-	-		315	18	12.5	8.33333	9.66387
-	-	-	-	-		315	19	-	-	14.2857
-	-	-	-	-		315	20	18.5185	11.1111	15.5556
-	-	-	-	-		315	21	-	-	16.6667
-	-	-	-	-		315	22	-	-	20
-	-	-	-	-		315	23	-	-	20
-	-	-	-	-		315	24	-	28.5714	24.2424
324	1	-83.8333	-97.2973	-91.9355		324	1	-	-30.3571	-44.4444
324	2	-81.25	-91.3043	-87.1795		324	2	-20	-18.3333	-19.0909
324	3	-73.6842	-81.8182	-76.6667		324	3	-13.3913	-18.6235	-15.5462
324	4	-	-68.75	-71.4286		324	4	-13.4454	-12.381	-15.2381
324	5	-60	-61.5385	-62.8205		324	5	-	-	-14.2857
324	6	-46.6667	-62.5	-52.1739		324	6	-	-	-12.5
324	7	-41.6667	-50.9091	-43.75		324	7	-	-	-8.33333
324	8	-50	-21	-38.1313		324	8	-2.65252	-6.61696	-4.84848
324	9	-	-33.3333	-33.3333		324	9	-12.3077	7.69231	-1.8315
-	-	-	-	-		324	10	0.904977	13.7097	1.80251
-	-	-	-	-		324	11	-	3.4188	2.08333
-	-	-	-	-		324	12	6.66667	0	3.50877
-	-	-	-	-		324	13	-	14.2857	3.50877
-	-	-	-	-		324	14	31.1111	-9.64674	3.60046
-	-	-	-	-		324	15	0	6.56566	5.95238
-	-	-	-	-		324	16	7.14286	6.66667	6.89655
-	-	-	-	-		324	17	9.09091	7.57576	7.48792
-	-	-	-	-		324	18	12.7451	14.4444	13.6364
-	-	-	-	-		324	19	-	10	15.7143
-	-	-	-	-		324	20	24.8792	9.66387	16.9188
-	-	-	-	-		324	21	10.8796	30.0287	18.9542
-	-	-	-	-		324	22	-	25	19.1176
-	-	-	-	-		324	23	-	35.7143	22.5589
-	-	-	-	-		324	24	7.95455	39.7959	24.878
335	1	-96.7742	-100	-97.9167		335	1	-	-20	-30
335	2	-82.3529	-78.5714	-80		335	2	0	-16.6667	-8.33333
335	3	-82.6087	-70.9091	-78.2468		335	3	27.972	-46.4646	-5.83333
335	4	-	-42.6316	-39.1827		335	4	0	-4.34783	-3.57143
335	5	-	-33.3333	-37.5		335	5	-5.55556	5.88235	-0.0840336
335	6	-54.5455	-6.61765	-32.996		335	6	0	-	0
335	7	-19.5122	-31.5789	-23.3333		335	7	0	0	0
335	8	6.25	-17.4603	-1.70279		335	8	-	0	0
-	-	-	-	-		335	9	0	0	0
-	-	-	-	-		335	10	-20.9091	25	1.81818
-	-	-	-	-		335	11	-15.3846	-	2.30769
-	-	-	-	-		335	12	10	0	3.33333
-	-	-	-	-		335	13	9.52381	1.55556	5.47009
-	-	-	-	-		335	14	3.1746	7.85714	6.01023
-	-	-	-	-		335	15	-4.73684	20	6.17816
-	-	-	-	-		335	16	19.0476	-5.55556	6.62879
-	-	-	-	-		335	17	6.66667	12.782	7.25953
-	-	-	-	-		335	18	8.65385	5.98291	7.45455
-	-	-	-	-		335	19	-	17.8571	8.23529
-	-	-	-	-		335	20	26.2077	16.3636	21.4683
-	-	-	-	-		335	21	34.4828	5.55556	21.678
-	-	-	-	-		335	22	-	-	28.5714
-	-	-	-	-		335	23	33.3333	29.4118	30.4348
-	-	-	-	-		335	24	-	22.2222	33.3333
357	1	-87.5	-	-74.6753		357	1	-	-35.7143	-25
357	2	-60	-77.7778	-73.913		357	2	-35.2941	-8.24176	-22.1212
357	3	-100	-38.3333	-61.1111		357	3	-36.3636	-6.19195	-18.0952
357	4	-	-40.9091	-40.7018		357	4	-27.1429	-2.44755	-10
357	5	-37.5	-40	-38.8889		357	5	-	-	-5.55556
357	6	-10	-53.8462	-32.8804		357	6	-	5.55556	-2.94118
357	7	0	-20	-13.3333		357	7	-11.9691	5.05952	-2.47661
357	8	16.6667	-25	-12.0915		357	8	-	-1.81818	3.33333
-	-	-	-	-		357	9	20	-5	3.97727
-	-	-	-	-		357	10	3.33333	16.6667	6.94444
-	-	-	-	-		357	11	0	11.039	7.23684
-	-	-	-	-		357	12	21.4286	-8.33333	7.95455
-	-	-	-	-		357	13	-	9.09091	8
-	-	-	-	-		357	14	1.54799	14.4673	10
-	-	-	-	-		357	15	-	-	11.4286
-	-	-	-	-		357	16	17.3077	6.66667	12.8151
-	-	-	-	-		357	17	0	24.026	15.2941
-	-	-	-	-		357	18	-	-	18.2609
-	-	-	-	-		357	19	-	-	20.8333
-	-	-	-	-		357	20	-	26.6667	23.8095
-	-	-	-	-		357	21	-	-	28.8889
-	-	-	-	-		357	22	-	-	54.7619
-	-	-	-	-		357	23	-	-	60
-	-	-	-	-		357	24	60	58.3333	60.0892
358	1	-87.921	-92.1053	-89.6653		358	1	-84.8485	-84	-84.3373
358	2	-39.7059	-57.2969	-46.5475		358	2	-	-	-22.7273
358	3	-43.5714	-34.375	-38.6816		358	3	-	-	-11.1111
358	4	-25.5656	-47.3684	-36.8481		358	4	-10.1961	3.67965	-2.13371
358	5	-29.4118	-23.913	-26.8041		358	5	-3.91705	0	-1.65441
358	6	3.7037	-30.7143	-17.4838		358	6	-	0	0
358	7	-5.26316	-5.71429	-5.47945		358	7	0	0	0
358	8	4.34783	0	1.78571		358	8	0	1.66667	1.4652
-	-	-	-	-		358	9	0.576923	4.7619	2.76568
-	-	-	-	-		358	10	-	-	3.33333
-	-	-	-	-		358	11	-	0	6.25
-	-	-	-	-		358	12	9.20635	6.63265	7.99695
-	-	-	-	-		358	13	-	5.26316	8.33333
-	-	-	-	-		358	14	23.8095	13.3333	10.3704
-	-	-	-	-		358	15	16.9697	2.08333	10.6725
-	-	-	-	-		358	16	23.8095	-2.05128	11.8661
-	-	-	-	-		358	17	11.1111	14.2857	12.8205
-	-	-	-	-		358	18	16.6667	11.5385	13.6364
-	-	-	-	-		358	19	4.86111	36.3636	20.6522
-	-	-	-	-		358	20	33.0144	19.3548	24.0162
-	-	-	-	-		358	21	55.5556	32.2375	36.4286
-	-	-	-	-		358	22	47.069	50.6757	48.8104
-	-	-	-	-		358	23	-	90.9091	81.25
360	1	-100	-	-100		360	1	-	-	-28.5714
360	2	-100	-70	-88.4615		360	2	-	-	-21.9048
360	3	-70.8333	-85.7143	-81.5517		360	3	-7.69231	-16.6667	-11.3636
360	4	-83.3333	-70.8333	-72.2426		360	4	-11.9658	-9.53947	-10.75
360	5	-54.1176	-50	-51.3196		360	5	-	-20	-10
360	6	-27.7778	-43.75	-38.6905		360	6	-	-	-5.55556
360	7	0	-50	-33.3333		360	7	14.2857	-14.2857	-2.08333
360	8	-	-20	-23.0769		360	8	-	-2.5	-1.93237
360	9	-	-14.7727	-22.8571		360	9	7.35294	-8.33333	-1.45889
360	10	-17.6471	-27.2727	-22.3881		360	10	0	0	0
360	11	-	0	0		360	11	-	0	0
-	-	-	-	-		360	12	0	-	0
-	-	-	-	-		360	13	-	-	0
-	-	-	-	-		360	14	-	11.1111	2.27273
-	-	-	-	-		360	15	-0.882353	7.585	4.60526
-	-	-	-	-		360	16	-	-	7.69231
-	-	-	-	-		360	17	0	-	8.33333
-	-	-	-	-		360	18	-	-	10
-	-	-	-	-		360	19	-	-8.33333	12.2222
-	-	-	-	-		360	20	-	5.88235	14.2857
-	-	-	-	-		360	21	-	14.2857	20
-	-	-	-	-		360	22	-	-	33.3333
-	-	-	-	-		360	23	37.5	35.7143	36.3636
362	1	-100	-100	-100		362	1	9.09091	-50	-17.9654
362	2	-	-	-100		362	2	-8.80893	-7.29167	-7.39812
362	3	-95.2381	-100	-97.2222		362	3	-3.92157	-3.2967	-6.15385
362	4	-100	-93.1579	-96.3741		362	4	-	-7.5	-5.55556
362	5	-96.9697	-94.8718	-95.8333		362	5	0	-9.09091	-4.7619
362	6	-94.1176	-83.3333	-88.5714		362	6	-	-	0
362	7	-	-85.7143	-83.3333		362	7	-	-	0
362	8	-84.375	-78.2886	-80.6641		362	8	0	0	0
362	9	-	-71.4286	-80		362	9	-	-	0
362	10	-72.4138	-76.9231	-75.3086		362	10	0	-	0
362	11	-77.1429	-68.75	-73.1343		362	11	0	0	0
362	12	-	-66.6667	-72.7273		362	12	-1.19048	3.75	1.19048
362	13	-	-	-71.4286		362	13	-6.25	14.2857	4.47674
362	14	-	-80	-60		362	14	11.1111	0	4.54545
362	15	-	-	-60		362	15	8.76877	-3.0303	4.92063
362	16	-	-	-55.5556		362	16	9.52381	0	6.11285
362	17	-	-60	-50		362	17	-7.07071	37.1212	11.0945
362	18	-	-	-42.8571		362	18	36.6667	-1.31048	14.2182
362	19	-	-	-28.5714		362	19	-	-	16.6667
362	20	-	-	2.38095		362	20	-	-	17.5
-	-	-	-	-		362	21	-	-	20
-	-	-	-	-		362	22	33.3333	-	20.5882
-	-	-	-	-		362	23	37.2446	37.2294	36.5438
-	-	-	-	-		362	24	31.1111	46.8254	39.1164
365	1	-	-100	-100		365	1	-20	-	-17.3077
365	2	-90	-94.1176	-92.5926		365	2	-31.6667	26.6667	-9.06769
365	3	-83.5	-85	-84.8611		365	3	-	-	-3.0303
365	4	-100	-67.5	-83.1797		365	4	-16.6667	-	-2.77778
365	5	-75	-	-81.25		365	5	0	0	0
365	6	-30	-90	-60		365	6	-	0	0
365	7	-81.8182	-22.2222	-55		365	7	-	0	0
365	8	-	-57.1429	-53.5714		365	8	0	0	0
365	9	-47.3684	-37.5	-42.8571		365	9	-	0	0
-	-	-	-	-		365	10	0.99734	0	0.124193
-	-	-	-	-		365	11	0	6.19048	2.10379
-	-	-	-	-		365	12	0	7.69231	3.22581
-	-	-	-	-		365	13	5.45455	3.84615	3.84615
-	-	-	-	-		365	14	-	9.34066	3.97727
-	-	-	-	-		365	15	-	23.3333	7.69231
-	-	-	-	-		365	16	-	14.2857	10
-	-	-	-	-		365	17	-	-	10
-	-	-	-	-		365	18	-	15.1515	14.5833
-	-	-	-	-		365	19	8.03571	22.2222	14.5833
-	-	-	-	-		365	20	16.1616	13.986	15
-	-	-	-	-		365	21	5	18.1818	15.1703
-	-	-	-	-		365	22	-	31.8182	16.3636
-	-	-	-	-		365	23	-	-25	16.6667
-	-	-	-	-		365	24	13.0719	31.2693	21.6113
375	1	-	-100	-100		375	1	-	-	-33.3333
375	2	-83.3333	-91.6667	-88.8889		375	2	-	-	-14.2857
375	3	-	-80	-85.7143		375	3	-7.69231	-11.1111	-9.09091
375	4	-62.5	-30.3571	-47.1591		375	4	0	-17.2414	-7.55556
375	5	-9.09091	-31.25	-22.2222		375	5	-	-7.14286	-7.40741
375	6	-16.6667	-	-20		375	6	-	-	-7.14286
375	7	-	-20	-16.6667		375	7	0	-6.66667	-3.44828
375	8	-	9.09091	-2.42424		375	8	-	0	0
375	9	-	-	100		375	9	-	-	0
-	-	-	-	-		375	10	-	-	0
-	-	-	-	-		375	11	-	-	0
-	-	-	-	-		375	12	0	0	0
-	-	-	-	-		375	13	-	0	0
-	-	-	-	-		375	14	-	-	0
-	-	-	-	-		375	15	-7.69231	12.5	1.53453
-	-	-	-	-		375	16	5.26316	0	2.85714
-	-	-	-	-		375	17	-	-	3.33333
-	-	-	-	-		375	18	-	11.1111	7.69231
-	-	-	-	-		375	19	-	14.2857	9.09091
-	-	-	-	-		375	20	-	16.6667	11.1111
-	-	-	-	-		375	21	7.69231	16.6667	12
-	-	-	-	-		375	22	28.3333	-5.55556	14.4345
-	-	-	-	-		375	23	10.9023	19.0476	14.6429
-	-	-	-	-		375	24	17.6471	15.3846	16.6667
-	-	-	-	-		375	25	-	28.5714	27.7778
379	1	-100	-100	-100		379	1	-	-	-42.8571
379	2	-100	-94.4444	-96.4286		379	2	-	-	-41.2698
379	3	-92.8571	-91.6667	-92.3077		379	3	-57.1429	-18.0952	-37.619
379	4	-89.1667	-88.8889	-89.6667		379	4	-	-7.77778	-26.9231
379	5	-80	-	-88.8889		379	5	-19.6078	-24.1071	-23.3684
379	6	-80	-73.3333	-75.1515		379	6	-2.5641	-15.873	-12.9371
379	7	-65.2174	-64.8571	-64.75		379	7	-28.4091	5.12821	-9.78261
379	8	-21.4286	-30	-25		379	8	10	-44.4444	-9.52381
-	-	-	-	-		379	9	-	6.66667	-2.77778
-	-	-	-	-		379	10	13.3333	-2.44755	-0.931677
-	-	-	-	-		379	11	7.61905	-11.1111	2.08333
-	-	-	-	-		379	12	-	-25	3.4965
-	-	-	-	-		379	13	-1.19048	6.03086	3.98032
-	-	-	-	-		379	14	20	-1.83824	7.45192
-	-	-	-	-		379	15	-	16.6667	10
-	-	-	-	-		379	16	4.44444	15.3846	11.8881
-	-	-	-	-		379	17	17.8431	5.71429	12.7097
-	-	-	-	-		379	18	31.4286	-	16.6667
-	-	-	-	-		379	19	-	23.8095	17.619
-	-	-	-	-		379	20	-	-	23.3333
-	-	-	-	-		379	21	-	33.3333	23.5294
-	-	-	-	-		379	22	26.6667	33.5968	30.4167
-	-	-	-	-		379	23	38.4615	39.7661	38.6667
-	-	-	-	-		379	24	80	-	70.0855
380	1	-95.4545	-81.5412	-86.9946		380	1	-41.6667	-14.6998	-24.4949
380	2	-87.691	-81.1795	-83.499		380	2	-41.6667	-18.5455	-24.2637
380	3	-74.3056	-91.6239	-82.4976		380	3	-20.7452	-25.931	-23.5091
380	4	-56.8988	-84.7605	-71.4286		380	4	-21.8182	-20.8333	-21.3884
380	5	-60.4878	-72.8365	-67.9061		380	5	-18.0556	-17.3611	-17.5385
380	6	-73.3333	-64.1604	-66.6329		380	6	-12.2414	-21.0013	-15.1433
380	7	-73.0392	-55.3571	-62.9127		380	7	-15.6863	-15.1786	-14.8635
380	8	-53.4091	-52.9835	-52.7217		380	8	-28.5714	0	-13.3333
-	-	-	-	-		380	9	-15.2778	-11.6489	-12.6099
-	-	-	-	-		380	10	-10.9265	-13.619	-11.7879
-	-	-	-	-		380	11	-19.2308	2.29885	-7.12264
-	-	-	-	-		380	12	-5.20833	-0.641026	-5.52448
-	-	-	-	-		380	13	-12.6984	2.86091	-3.54295
-	-	-	-	-		380	14	-3.19865	1.64204	-1.34804
-	-	-	-	-		380	15	-	6.47059	-1.22888
-	-	-	-	-		380	16	14.914	-0.769613	2.72155
-	-	-	-	-		380	17	4.87179	-0.418629	3.24074
-	-	-	-	-		380	18	0.227273	7.37179	4.86138
-	-	-	-	-		380	19	9.09091	2.70563	5.80357
-	-	-	-	-		380	20	4.97738	8.86675	7.22697
-	-	-	-	-		380	21	13.6364	16.3534	11.9608
-	-	-	-	-		380	22	21.9608	14.6453	17.7941
-	-	-	-	-		380	23	15.1515	40	30.3571
-	-	-	-	-		380	24	-	50	45.4545
391	1	-	-100	-85.7143		391	1	-31.4286	-34.5098	-33.3333
391	2	-91.6667	-80.5668	-84.1165		391	2	-20.8333	1.66667	-6.66667
391	3	-	-	-80		391	3	-	1.66667	-5.90062
391	4	-	-83.3333	-70.0855		391	4	-	-	-5.71429
391	5	-64.2857	-63.5714	-63.8422		391	5	-	-5.71429	-1.28205
391	6	-	-52.9412	-60		391	6	-	0	0
391	7	-33.3333	-64.4022	-52.7742		391	7	-	0	0
391	8	-	-38.4615	-43.75		391	8	-	-	0
391	9	-57.1429	-32.1505	-39.8966		391	9	-	-	0
391	10	-41.6667	-37.5	-38.6364		391	10	-	-	0
391	11	-50	-31.5789	-37.931		391	11	-	-	0
391	12	-	-30	-35.7143		391	12	-	-	0
391	13	-28.5714	-34.7368	-33.7037		391	13	6.25	0	2.38095
391	14	-	-37.5	-33.3333		391	14	11.5942	-4.24837	2.71132
391	15	-	-	-28.5714		391	15	-	7.14286	3.88889
391	16	-	-	-20		391	16	0	5.55556	4.16667
391	17	-8.71795	-22.2222	-18.0826		391	17	8.33333	2.85714	4.55927
-	-	-	-	-		391	18	11.1111	0	5.26316
-	-	-	-	-		391	19	14.4444	0	5.32609
-	-	-	-	-		391	20	8.33333	8.33333	8.33333
-	-	-	-	-		391	21	-	-	12.5
-	-	-	-	-		391	22	13.3333	13.3333	13.3333
-	-	-	-	-		391	23	17.3333	13.9394	15.2791
-	-	-	-	-		391	24	-	41.6667	41.1765
399	1	-80	-91.6667	-88.2353		399	1	-	-12.2222	-24.1026
399	2	-88.8889	-75.641	-80.6397		399	2	-23.0769	-17.5	-19.5402
399	3	-91.6667	-41.6667	-68.0556		399	3	-	-25	-17.5
399	4	-	-61.9048	-54.1667		399	4	-8.79121	-18.5065	-15.4752
399	5	-66.6667	-35.2941	-46.1538		399	5	10	-10.3175	-5.26316
399	6	-	-40	-42.8571		399	6	-10	-2.22222	-2.45614
399	7	-45.4545	-7.69231	-25		399	7	0	-	0
399	8	-11.1111	-28.5714	-21.7391		399	8	-	0	0
-	-	-	-	-		399	9	0	0	0
-	-	-	-	-		399	10	-	0	0
-	-	-	-	-		399	11	-	-	1.13636
-	-	-	-	-		399	12	6.66667	-0.395257	3.54691
-	-	-	-	-		399	13	3.8961	3.33333	5.19481
-	-	-	-	-		399	14	0	12.5	7.14286
-	-	-	-	-		399	15	0	14.2857	8
-	-	-	-	-		399	16	5.38462	9.33333	8.57143
-	-	-	-	-		399	17	-	14.2857	10
-	-	-	-	-		399	18	7.62527	13.8095	10.5343
-	-	-	-	-		399	19	-	16.6667	11.1111
-	-	-	-	-		399	20	12.5	10	11.1111
-	-	-	-	-		399	21	-	-	14.2857
-	-	-	-	-		399	22	25	18.1141	21.0909
-	-	-	-	-		399	23	-	-	22.2222
-	-	-	-	-		399	24	-	33.3333	30.7692
427	1	-100	-100	-100		427	1	-38.3333	-	-45.8333
427	2	-90.9091	-91.6667	-91.3043		427	2	-9.2437	-30	-20.5405
427	3	-88.2353	-81.1688	-84.2105		427	3	-	-10	-17.5325
427	4	-56.5934	-80.1587	-71.25		427	4	-	-	-16.6667
427	5	-70	-60	-65		427	5	-19.0972	-16	-15.5194
427	6	-57.1429	-71.4286	-64.2857		427	6	-25	-7.14286	-13.6364
427	7	-	-75	-61.4035		427	7	-11.1111	-12.9808	-12.381
427	8	-43.4783	-	-50		427	8	-25	-4.16667	-11.1111
-	-	-	-	-		427	9	1.90476	-25	-9.95671
-	-	-	-	-		427	10	-6.94444	-11.1111	-8.66667
-	-	-	-	-		427	11	-	2.72727	-8.33333
-	-	-	-	-		427	12	0	-10	-6.25
-	-	-	-	-		427	13	0	-	0
-	-	-	-	-		427	14	-	-	0
-	-	-	-	-		427	15	0	6.66667	3.125
-	-	-	-	-		427	16	-16.6667	23.8095	3.84615
-	-	-	-	-		427	17	0	14.2857	8.33333
-	-	-	-	-		427	18	10	22.2222	15.7895
-	-	-	-	-		427	19	-	-	16.6667
-	-	-	-	-		427	20	20.8333	14.5833	17.9724
-	-	-	-	-		427	21	-6.66667	44.7368	28.6765
-	-	-	-	-		427	22	-	-	33.3333
-	-	-	-	-		427	23	15.9091	60.7143	43.8889
-	-	-	-	-		427	24	50	-	53.3333
-	-	-	-	-		427	25	31.25	100	57.2308
437	1	-70	-100	-93.0206		437	1	-	-42.8571	-45
437	2	-	-	-85.7143		437	2	-11.25	-29.4118	-19.9522
437	3	-	-88.8889	-79.1667		437	3	-	-6.19048	-9.33333
437	4	-88.8889	-69.2308	-77.2727		437	4	-	-	-6.34921
437	5	-50	-60	-54.8387		437	5	-	0	0
437	6	-80	-41.6667	-52.9412		437	6	-	-	0
437	7	-	-27.2727	-18.75		437	7	-	0	0
437	8	-	0	-6.25		437	8	0	0	0
-	-	-	-	-		437	9	-5.55556	-1.19048	0.852273
-	-	-	-	-		437	10	0	1.36646	1.22549
-	-	-	-	-		437	11	0	1.11111	1.4881
-	-	-	-	-		437	12	-	5.59006	2.85714
-	-	-	-	-		437	13	0	5.26316	3.7037
-	-	-	-	-		437	14	29.4118	-9.50226	4.05837
-	-	-	-	-		437	15	0	6.45161	4.25532
-	-	-	-	-		437	16	-	-	10
-	-	-	-	-		437	17	24.0942	0.464396	11.2069
-	-	-	-	-		437	18	-	17.5	21.6783
-	-	-	-	-		437	19	6.54545	43.5961	27.118
-	-	-	-	-		437	20	-	17.0455	28.2051
-	-	-	-	-		437	21	15.2047	40.8654	31.063
-	-	-	-	-		437	22	39.8268	26.3736	34.0426
-	-	-	-	-		437	23	41.6422	30.5901	34.8889
486	1	-91.6667	-92.3077	-92		486	1	-	-20	-22.2222
486	2	-	-	-81.8182		486	2	8.88889	-18.323	-5.38793
486	3	-66.6667	-69.2308	-68.1818		486	3	-	-29.2308	-2.63158
486	4	-62.782	-76.1905	-66.798		486	4	-	0	0
486	5	-75.7143	-44.4444	-58.2237		486	5	0	13.3333	6.06061
486	6	-51.1364	-65.5844	-55.7971		486	6	-	14.2857	8.33333
486	7	-56.0102	-38.4615	-44.4169		486	7	6.94444	16.8919	10.5844
486	8	-33.6134	6.15942	-12.5		486	8	8.22368	17.2794	13.369
486	9	-15.5462	-7.5	-11.7424		486	9	5.95238	25.5357	14.157
486	10	8.33333	-17.9487	-8.83333		486	10	-	-	15.3846
-	-	-	-	-		486	11	15.4545	-	16.1002
-	-	-	-	-		486	12	-	21.4286	18.984
-	-	-	-	-		486	13	18.5714	21.7105	20.2797
-	-	-	-	-		486	14	0	60	21.6667
-	-	-	-	-		486	15	22.2222	25.641	21.6667
-	-	-	-	-		486	16	0	42.2925	24.3506
-	-	-	-	-		486	17	-	-	27.3684
-	-	-	-	-		486	18	54.1667	7.07071	28.2353
-	-	-	-	-		486	19	-	-	33.3333
-	-	-	-	-		486	20	45.2381	24.1758	35.873
-	-	-	-	-		486	21	43.8095	30.3571	37.0968
-	-	-	-	-		486	22	40	-	37.5
-	-	-	-	-		486	23	36.9231	52.381	38.172
-	-	-	-	-		486	24	48.2143	29.697	38.2775
-	-	-	-	-		486	25	-	-	50
517	1	-72.9167	-73.9316	-72.6182		517	1	-	-20.8333	-23.3333
517	2	-62.5	-52.3529	-55.3776		517	2	-	-27.7778	-17.4359
517	3	-66.6667	-45.4545	-55		517	3	-11.2815	-21.2171	-15.9978
517	4	-64.7619	-45.2381	-53.268		517	4	-8.69565	-4.16667	-5.76819
517	5	-50	-25.641	-36.5613		517	5	-10.4406	1.66667	-5.00928
517	6	-27.2727	-39.1304	-35.2941		517	6	-6.25	-3.125	-4.6875
517	7	-37.5	-31.5789	-33.3333		517	7	-4.54545	2.38095	-4.55665
517	8	0	-66.6667	-28.5714		517	8	4	-8.90878	-4.21774
517	9	-	-18.9744	-21.0407		517	9	-0.543478	0	-0.859291
-	-	-	-	-		517	10	0	0	0
-	-	-	-	-		517	11	-	-	0
-	-	-	-	-		517	12	-	-	0
-	-	-	-	-		517	13	-	-	0
-	-	-	-	-		517	14	8.33333	1.5873	3.9886
-	-	-	-	-		517	15	-5.88235	15.3846	5.18519
-	-	-	-	-		517	16	-	1.38889	5.35117
-	-	-	-	-		517	17	-	-	5.71429
-	-	-	-	-		517	18	-	7.69231	5.88235
-	-	-	-	-		517	19	-20	17.1946	6.69856
-	-	-	-	-		517	20	10	6.59341	7.23684
-	-	-	-	-		517	21	6.25	10.5263	8.57143
-	-	-	-	-		517	22	-	0	11.1111
-	-	-	-	-		517	23	8.42912	15.7524	15.0865
-	-	-	-	-		517	24	10.101	23.0769	20.2956
-	-	-	-	-		517	25	10	-	21.0526
555	1	-100	-100	-100		555	1	-	-8.52273	-30.8772
555	2	-	-100	-96.1538		555	2	-	-	-30.303
555	3	-94.1176	-91.6667	-92.1189		555	3	-	-	-29.5455
555	4	-90	-90.9091	-90.4762		555	4	-15.3846	-12.5	-13.7931
555	5	-81.746	-71.4286	-75.1359		555	5	-	-15.1515	-9.61538
555	6	-77.451	-70.2381	-72.0096		555	6	6.34921	-30.622	-9.17874
555	7	-77.7778	-46	-58.8287		555	7	-	-3.33333	-7.57576
555	8	-	-47.5	-57.1429		555	8	-	-23.3333	-4.0404
555	9	-	-42.8571	-50		555	9	-3.40909	1.51515	-1.74825
-	-	-	-	-		555	10	-11.4286	2.10526	0.127714
-	-	-	-	-		555	11	0	-9.09091	0.294118
-	-	-	-	-		555	12	-	2.85714	1.66667
-	-	-	-	-		555	13	-0.757576	13.0435	6.16541
-	-	-	-	-		555	14	-11.9048	28.5714	6.41026
-	-	-	-	-		555	15	20	8.20513	8.48485
-	-	-	-	-		555	16	-3.7037	17.735	8.98473
-	-	-	-	-		555	17	-0.952381	17.8571	9.07811
-	-	-	-	-		555	18	-	33.3333	11.25
-	-	-	-	-		555	19	2.63158	9.52381	11.545
-	-	-	-	-		555	20	6.11111	16.6667	11.7857
-	-	-	-	-		555	21	-19.0476	43.8095	12.381
-	-	-	-	-		555	22	-	-	12.5
-	-	-	-	-		555	23	-	11.7647	14.2857
-	-	-	-	-		555	24	-	30	21.7949
639	1	-75.0916	-63.3487	-67.1317		639	1	-	-	-66.6667
639	2	-67.6087	-64.375	-65.8586		639	2	-	-	-31.8681
639	3	-61.6667	-59.0949	-59.9924		639	3	-20.3081	-38.8889	-23.5714
639	4	-44.3129	-47.4845	-46.1449		639	4	-	-	-21.1765
639	5	-41.6667	-49.9215	-45.7255		639	5	-23.0159	-12.5	-18.6975
639	6	-40.4762	-23.6167	-26.0073		639	6	-31.7982	-0.966184	-16.7338
639	7	-8.25397	-27.364	-20.5735		639	7	-18.3333	-10.101	-14.2857
639	8	-0.765306	-24.3333	-14.6465		639	8	-15.942	-9.52381	-13.2727
-	-	-	-	-		639	9	-1.42857	-11.3501	-5.91868
-	-	-	-	-		639	10	-18.7097	7.76398	-4.73
-	-	-	-	-		639	11	-5.55556	8.46154	-1.94805
-	-	-	-	-		639	12	-4.16667	5.31915	-0.309598
-	-	-	-	-		639	13	8.17391	-12.1212	0.292398
-	-	-	-	-		639	14	23.8095	-4.7619	2.38095
-	-	-	-	-		639	15	-8.82353	34.8739	6.89103
-	-	-	-	-		639	16	8.92857	8.28157	8.09588
-	-	-	-	-		639	17	6.85714	8.65801	10.468
-	-	-	-	-		639	18	-	-2.33918	11.828
-	-	-	-	-		639	19	7.89474	17.2619	13.4574
-	-	-	-	-		639	20	26.7559	7.14286	18.4122
-	-	-	-	-		639	21	13.1818	22.2571	18.9703
-	-	-	-	-		639	22	18	11.9734	24.6201
-	-	-	-	-		639	23	56.8182	-3.63636	27.6316
-	-	-	-	-		639	24	-	-	45.4545
705	1	-100	-96.5517	-98.2143		705	1	-28.8571	-1.28205	-14.3434
705	2	-100	-92.5926	-95.3488		705	2	-	0	-9.79021
705	3	-100	-62.5	-83.6898		705	3	0.592885	-8.10277	-3.75494
705	4	-60.6593	-66.6434	-64.5714		705	4	-5.19481	0.263678	-3.34899
705	5	-65.5702	-52.7778	-57.1429		705	5	0	0	0
705	6	-42.8571	-37.931	-40		705	6	0	0	0
705	7	-15.4545	-11.359	-13.3903		705	7	0	0	0
705	8	-29.6296	6.98874	-5.47162		705	8	-	0	0
-	-	-	-	-		705	9	3.125	0.769231	1.94376
-	-	-	-	-		705	10	-3.44828	13.3333	5.13468
-	-	-	-	-		705	11	23.0769	4.12088	12.9456
-	-	-	-	-		705	12	14.7368	16.6667	14.8485
-	-	-	-	-		705	13	30	-5.55556	16.369
-	-	-	-	-		705	14	33.3333	0	16.6667
-	-	-	-	-		705	15	20.696	13.2773	17.2188
-	-	-	-	-		705	16	12.5	22.2222	17.6471
-	-	-	-	-		705	17	35.188	3.69318	19.6942
-	-	-	-	-		705	18	23.2143	20	23.0769
-	-	-	-	-		705	19	20.8333	-	24.2424
-	-	-	-	-		705	20	32.9593	25.9804	29.3532
-	-	-	-	-		705	21	20	40	30
-	-	-	-	-		705	22	25	37.5	32.5427
-	-	-	-	-		705	23	16.6667	-	40
-	-	-	-	-		705	24	-	66.6667	66.6667
707	1	-	-100	-100		707	1	-36.7273	-41.8301	-41.8376
707	2	-100	-97.0588	-98.0952		707	2	-20	-12.5	-14.7059
707	3	-97.0588	-94.8718	-95.8904		707	3	-16.6667	-7.14286	-14.6154
707	4	-96.0526	-94.4444	-95.1474		707	4	-	-10	-14.2857
707	5	-100	-88.8889	-93.75		707	5	0	-10	-10.8392
707	6	-94.8718	-94.1126	-93.5069		707	6	-20	-9.02778	-10.6061
707	7	-91.6667	-92.5926	-92.2222		707	7	-6.25	-12.5	-9.44444
707	8	-	-	-91.6667		707	8	-3.57143	-	-5.95238
707	9	-88.8889	-93.3333	-90.8903		707	9	-8.33333	-1.85185	-5
707	10	-79.4709	-97.5	-89.6508		707	10	0	-5.88235	-4.16667
707	11	-87.8307	-78.7586	-82.2308		707	11	-28.8889	15.3846	-1.74825
707	12	-82.2368	-78.0392	-80.7201		707	12	-	-	0
707	13	-52.7273	-69.2308	-64.1667		707	13	0	0	0
707	14	-66.6667	-56.7308	-60.3077		707	14	0	1.14345	0.459184
707	15	-	-90	-58.8235		707	15	-1.24224	6.16246	1.81818
707	16	-	-	-57.1429		707	16	3.23665	3.84075	3.43376
707	17	-45.8333	-50	-49.2236		707	17	5.90909	11.6071	8.46995
707	18	-30.4233	-40.1099	-36.1472		707	18	10	7.25806	9.15033
707	19	-	-40	-33.3333		707	19	-	6.66667	10.5263
707	20	-	-	-28.5714		707	20	18.4211	17.1111	18.0564
707	21	-	-	-11.9048		707	21	-	16.6667	18.1818
707	22	-	-12.5	-8.88889		707	22	-	31.8182	23.0159
707	23	0	0	0		707	23	-	41.4286	46.9231
-	-	-	-	-		707	24	-	55.5556	50
-	-	-	-	-		707	25	48.9583	66.0714	58.547
712	1	-79.9857	-90.5316	-86.0624		712	1	-33.3333	-	-25
712	2	-85.8392	-78.2906	-80.3674		712	2	7.9798	-24.9084	-11.8879
712	3	-80	-70.9091	-74.7368		712	3	-11.1111	-6.25	-8
712	4	-55.2778	-73.3478	-66.434		712	4	0	-9.09091	-3.7037
712	5	-55	-73.5484	-62.8386		712	5	9.61538	-9.24242	-0.678143
712	6	-25	-29.8246	-33.6168		712	6	-	0	0
712	7	-14.0351	-27.0833	-19.6429		712	7	0	-	0
712	8	23.7374	-32.3232	-4.29293		712	8	0	-	0
712	9	-	-	18.5185		712	9	3.84615	1.10345	1.23119
-	-	-	-	-		712	10	2.0202	1.83714	1.98333
-	-	-	-	-		712	11	0	5.26316	3.125
-	-	-	-	-		712	12	6.25	7.14286	6.81818
-	-	-	-	-		712	13	4.34783	9.09091	7.14286
-	-	-	-	-		712	14	12.7193	1.59664	7.55086
-	-	-	-	-		712	15	-	16.6667	11.1111
-	-	-	-	-		712	16	10.8108	17.4982	14.4361
-	-	-	-	-		712	17	3.92157	26.6667	14.742
-	-	-	-	-		712	18	11.0276	17.033	14.8936
-	-	-	-	-		712	19	-	28.5714	16.0714
-	-	-	-	-		712	20	25	11.1111	17.6471
-	-	-	-	-		712	21	3.33333	34.8684	19.6857
-	-	-	-	-		712	22	19.279	33.3333	24.7162
-	-	-	-	-		712	23	45	14.9149	25.0877
-	-	-	-	-		712	24	44.4444	31.1828	34.2308
714	1	-94.4444	-97.0588	-96.1538		714	1	-	-	-42.0455
714	2	-88.8889	-100	-94.1176		714	2	-	-	-40
714	3	-100	-74.6032	-80.8468		714	3	-45.7143	-28.5714	-34.5238
714	4	-83.3333	-	-80		714	4	-2.6087	-32.8571	-20.1258
714	5	-	-	-66.6667		714	5	-23.9316	-21.0526	-18.75
714	6	-40	-55.5556	-50		714	6	-16.6667	-3.33333	-7.14286
714	7	-28.5714	-37.5	-33.3333		714	7	-	11.1111	-2.39234
714	8	-	-	0		714	8	0	0	0
-	-	-	-	-		714	9	-	0	0
-	-	-	-	-		714	10	0	0	0
-	-	-	-	-		714	11	-	-3.1746	4.28571
-	-	-	-	-		714	12	-	9.09091	7.14286
-	-	-	-	-		714	13	0	16.6667	7.69231
-	-	-	-	-		714	14	-	0	9.09091
-	-	-	-	-		714	15	0	32.6389	10.4743
-	-	-	-	-		714	16	17.7143	5	12.6797
-	-	-	-	-		714	17	36.3636	0	16.6667
-	-	-	-	-		714	18	-	-	20
-	-	-	-	-		714	19	7.5	-	23.0769
-	-	-	-	-		714	20	-	34.127	25.2747
-	-	-	-	-		714	21	29.1667	30.9091	27.475
-	-	-	-	-		714	22	16.6667	40.9091	31.5686
-	-	-	-	-		714	23	35	28	33.3333
-	-	-	-	-		714	24	-	-	44.4444
730	1	-93.3333	-92.8571	-93.1034		730	1	-	-10.101	-33.9367
730	2	-71.4286	-67.7778	-68.3794		730	2	-	-25.7143	-23.4848
730	3	-46.0317	-46.8254	-46.9565		730	3	-20	-12.3529	-13.0303
730	4	-57.5	-36.8056	-46.4912		730	4	-12.5	-9.21053	-11.1111
730	5	-	-48.2517	-44.6429		730	5	-	-9.52381	-11.1111
730	6	-	-14.5299	-25.7692		730	6	-43.6364	5.92885	-9.09091
730	7	-12.8205	-22.619	-23.5294		730	7	-7.10526	-5.10128	-5.14286
730	8	-21.4286	-0.434783	-9.27928		730	8	6.66667	-9.40171	-1.91799
-	-	-	-	-		730	9	-4.41176	-1.44928	-1.88776
-	-	-	-	-		730	10	-	-7.06522	0
-	-	-	-	-		730	11	-6.09524	24.8848	6.41026
-	-	-	-	-		730	12	-	-	12.5
-	-	-	-	-		730	13	-3.8961	22.7273	13.2822
-	-	-	-	-		730	14	-	-2.66667	15.5172
-	-	-	-	-		730	15	0	20.2381	15.6863
-	-	-	-	-		730	16	17.5	16.4706	16.4032
-	-	-	-	-		730	17	-2.7451	29.8551	16.6118
-	-	-	-	-		730	18	9.52381	17.5862	17.1735
-	-	-	-	-		730	19	31.1688	11.5942	19.0121
-	-	-	-	-		730	20	-	33.3333	21.2454
-	-	-	-	-		730	21	-	35.7143	22.2222
-	-	-	-	-		730	22	-	20	30.4094
-	-	-	-	-		730	23	28.2828	40.3509	35.2381
-	-	-	-	-		730	24	-	46.0317	45.7801
732	1	-	-	-100		732	1	-23.6364	-	-19.6429
732	2	-	-83.3333	-90.9091		732	2	-	-	-8.33333
732	3	-66.6667	-100	-83.3333		732	3	0.672269	-13.0952	-7.47703
732	4	-	-	-81.8182		732	4	-	-	-7.27273
732	5	-75	-44.4444	-58.8235		732	5	-	-	-4.7619
732	6	-	-	-57.1429		732	6	-5.26316	-	-3.33333
732	7	-37.9679	-37.5	-36.8687		732	7	-15	-	-1.92308
732	8	-	-20	-33.3333		732	8	-20	-	0.757576
-	-	-	-	-		732	9	3.33333	-0.769231	1.27592
-	-	-	-	-		732	10	7.5	-3.33333	1.90476
-	-	-	-	-		732	11	5	0	3.07692
-	-	-	-	-		732	12	-11.4286	20.4545	3.33333
-	-	-	-	-		732	13	5.59772	1.63265	3.49638
-	-	-	-	-		732	14	5.55556	0	3.7037
-	-	-	-	-		732	15	11.6667	0	3.98551
-	-	-	-	-		732	16	7.36842	-	6.94444
-	-	-	-	-		732	17	-	-	10.6061
-	-	-	-	-		732	18	-	-	16.6667
-	-	-	-	-		732	19	22.2222	-	18.0556
-	-	-	-	-		732	20	-	14.2857	18.1818
-	-	-	-	-		732	21	-	0	20.7692
-	-	-	-	-		732	22	7.94872	49	27.8261
-	-	-	-	-		732	23	19.2308	41.369	30.8877
-	-	-	-	-		732	24	25.672	49.3506	31.8357
-	-	-	-	-		732	25	-	-	33.3333
-	-	-	-	-		732	26	35.2941	35.0427	35.2381
765	1	-58.877	-49.2537	-53.6985		765	1	-42.8571	-	-50
765	2	-52.5	-47.619	-50		765	2	-13.3333	-28.5714	-19.7901
765	3	-	0	-41.1765		765	3	1.43541	-13.6364	-6.71247
765	4	-42.3077	-38.8889	-40.3226		765	4	-28.5714	16.6667	-6.29371
765	5	-9.09091	-28	-17.2414		765	5	0	-9.09091	-5.26316
765	6	-14.2857	0	-7.14286		765	6	-12.5	0	-4.44444
765	7	0	0	0		765	7	-9.09091	0	-2.77778
765	8	0	0	0		765	8	-	0	0
-	-	-	-	-		765	9	0	0	0
-	-	-	-	-		765	10	0	0	0
-	-	-	-	-		765	11	0	0	0
-	-	-	-	-		765	12	0	-	0
-	-	-	-	-		765	13	-2.42424	0	0.776398
-	-	-	-	-		765	14	-31.6667	20.6061	2.30769
-	-	-	-	-		765	15	14.2857	-10	2.42915
-	-	-	-	-		765	16	7.77778	0	3.86625
-	-	-	-	-		765	17	7.14286	5.55556	6.52174
-	-	-	-	-		765	18	3.84615	13.7931	9.09091
-	-	-	-	-		765	19	1.78571	14.5299	9.22619
-	-	-	-	-		765	20	22.2222	0	10
-	-	-	-	-		765	21	14.8148	10	12.2807
-	-	-	-	-		765	22	-	-	19.0476
-	-	-	-	-		765	23	22.2222	30	24.2481
-	-	-	-	-		765	24	-	-	51.4286
774	1	-91.0256	-93.9394	-92.3611		774	1	-	-40	-34.4444
774	2	-90	-81.25	-86.1111		774	2	-12.2372	-9.5339	-10.3163
774	3	-94.4444	-72.3077	-82.8788		774	3	-	0	-7.69231
774	4	-80	-82.381	-81.5789		774	4	-5.71429	-8.51351	-6.78105
774	5	-75	-86.1538	-80		774	5	-16.6667	5.88235	-3.43915
774	6	-77.381	-72.1974	-73.9973		774	6	-12.5	5.95238	-3.33333
774	7	-62.5	-	-66.6667		774	7	-0.108696	-5.80599	-3.25123
774	8	-48.5853	-72.0886	-59.0328		774	8	-7.53074	3.14396	-2.81741
774	9	-68.9034	-49.7558	-58.8235		774	9	-	-	0
774	10	-52	-55.3846	-53.913		774	10	0	0	0
774	11	-51.6667	-27.2727	-34.4697		774	11	0	0	0
-	-	-	-	-		774	12	0	0	0
-	-	-	-	-		774	13	0	0	0
-	-	-	-	-		774	14	-	0	0
-	-	-	-	-		774	15	-	0	0
-	-	-	-	-		774	16	1.5	0.634921	0.141593
-	-	-	-	-		774	17	0	2.27273	1.69492
-	-	-	-	-		774	18	0	4.25532	2.8169
-	-	-	-	-		774	19	6.25	0	3.33333
-	-	-	-	-		774	20	8.33333	0	4
-	-	-	-	-		774	21	6.89655	2.45098	4.21384
-	-	-	-	-		774	22	1.72414	9.64218	5.87607
-	-	-	-	-		774	23	-	0	6.66667
-	-	-	-	-		774	24	-	12.5	9.09091
-	-	-	-	-		774	25	-	-	10.5263
-	-	-	-	-		774	26	12.5	19.8864	16.0731
786	1	-66.6667	-	-68.75		786	1	-	-	-37.5
786	2	-	-27.7778	-38.8889		786	2	-	-31.6667	-25.641
786	3	-7.27273	-66.6667	-36.6667		786	3	-	7.93651	-4.61538
786	4	-37.5	-27.3504	-32.0346		786	4	-2.11765	0.21645	-1.11982
786	5	-	-	-28.8889		786	5	-	0	0
786	6	-	-14.2857	-27.2727		786	6	-	-	0
786	7	-	-	-20		786	7	-	0	0
-	-	-	-	-		786	8	-	0	0
-	-	-	-	-		786	9	-	-	0
-	-	-	-	-		786	10	-	-	0
-	-	-	-	-		786	11	-	0	0
-	-	-	-	-		786	12	7.14286	6.06061	1.58371
-	-	-	-	-		786	13	9.09091	0	5
-	-	-	-	-		786	14	9.47368	0	8.7146
-	-	-	-	-		786	15	14.2857	-	9.09091
-	-	-	-	-		786	16	-	-	11.9048
-	-	-	-	-		786	17	-	35.4545	13.6508
-	-	-	-	-		786	18	12.5	20	17.8571
-	-	-	-	-		786	19	18.3333	25	20.0368
-	-	-	-	-		786	20	31.8333	12.2024	23.0352
-	-	-	-	-		786	21	41.6667	16.8627	26.3091
-	-	-	-	-		786	22	16.6667	35	26.3158
-	-	-	-	-		786	23	14.1414	32.2981	26.8542
-	-	-	-	-		786	24	37.5	40	37.8571
799	1	-85.7143	-84.6154	-85.1852		799	1	-	-14.2857	-33.3333
799	2	-63.3333	-	-81.6176		799	2	5.71429	-38.3333	-18.0769
799	3	-75	-87.5	-80		799	3	-19.0476	6.66667	-8.33333
799	4	-	-51.4286	-53.5714		799	4	-	-12.5	-2.13904
799	5	-50	-52.0202	-51.0121		799	5	3.40909	-4.8951	-0.877193
799	6	-33.3333	-66.6667	-50		799	6	6.66667	-3.33333	0
799	7	-	-40	-42.8571		799	7	-	26.6667	0
799	8	-	-	-40.4762		799	8	3.1746	15	3.05998
-	-	-	-	-		799	9	5.71429	2.5	3.33333
-	-	-	-	-		799	10	19.0821	-1.55172	5.78921
-	-	-	-	-		799	11	-16.0131	19.2308	6.45161
-	-	-	-	-		799	12	18.4584	3.9627	9.89247
-	-	-	-	-		799	13	-	6.66667	20
-	-	-	-	-		799	14	18.8811	28.5714	24
-	-	-	-	-		799	15	0	38.8889	24.7253
-	-	-	-	-		799	16	24.359	29.5019	27.0204
-	-	-	-	-		799	17	50	8.82353	30.2508
-	-	-	-	-		799	18	-	50	30.5556
-	-	-	-	-		799	19	32.967	28.7879	31.0897
-	-	-	-	-		799	20	35.0825	42.7419	39.0103
-	-	-	-	-		799	21	57.1429	37.7778	45.9559
-	-	-	-	-		799	22	-	-	49.2308
-	-	-	-	-		799	23	57.1429	42.8571	50
-	-	-	-	-		799	24	78.5714	83.3333	80
820	1	-94.7368	-90	-91.3399		820	1	-	-40.9091	-49.1667
820	2	-72.381	-70	-70.4762		820	2	-13.6364	-27.9762	-22.8571
820	3	-	-70.4545	-66.4286		820	3	-37.06	6.25	-18.8496
820	4	-25	-	-43.75		820	4	-19.6429	-14.2857	-18.5714
820	5	-33.3333	-	-36.3636		820	5	-	-	-14.2857
820	6	-	-50	-30		820	6	-9.47368	-2.7972	-6.73077
820	7	-27.2727	-19.4805	-23.7778		820	7	-16.2879	1.58103	-5.6266
-	-	-	-	-		820	8	6.78733	-12.5	-4.24571
-	-	-	-	-		820	9	-	-12.3077	-2.97619
-	-	-	-	-		820	10	-14.2857	5.35714	-2.38095
-	-	-	-	-		820	11	-	-	0
-	-	-	-	-		820	12	-4.2735	10	3.75
-	-	-	-	-		820	13	-16.6667	-	4.20168
-	-	-	-	-		820	14	-	-2.72727	6.66667
-	-	-	-	-		820	15	-	-1.66667	8.49673
-	-	-	-	-		820	16	18.1818	5.26316	10
-	-	-	-	-		820	17	-	-	15
-	-	-	-	-		820	18	21.7391	14.7619	18.1204
-	-	-	-	-		820	19	9.94152	25.5952	18.2353
-	-	-	-	-		820	20	0	33.7607	20.4545
-	-	-	-	-		820	21	32.7731	41.1765	37.8676
-	-	-	-	-		820	22	39.2857	50	48.5646
-	-	-	-	-		820	23	28.5714	75	53.3333
-	-	-	-	-		820	24	-	-	54.7619
852	1	-80	-100	-92.3077		852	1	-	-25	-38.8235
852	2	-60	-95	-86.6959		852	2	-	-11.1111	-15.1515
852	3	-	-78.5714	-75		852	3	-	-	-11.1111
852	4	-73.913	-72.7496	-73.3333		852	4	-	-	-9.89011
852	5	-	-68.1818	-66.6667		852	5	-1.42857	-15	-6.94444
852	6	-76.1905	-61.0136	-66.2429		852	6	-	18.8312	-1.17647
852	7	-	-71.4286	-62.5		852	7	12.5	-5.15873	-0.879121
852	8	-	-60	-58.3333		852	8	-	0	0
852	9	-	-19.3182	-17.8322		852	9	-	-	0
-	-	-	-	-		852	10	-	9.52381	1.25313
-	-	-	-	-		852	11	13.1868	-0.769231	2.70655
-	-	-	-	-		852	12	-	0	6.21118
-	-	-	-	-		852	13	-	8.33333	6.66667
-	-	-	-	-		852	14	3.33333	10.3571	8.90909
-	-	-	-	-		852	15	-10	30	14.5833
-	-	-	-	-		852	16	12.5	18.1818	15.7895
-	-	-	-	-		852	17	6.66667	17.0833	16.3636
-	-	-	-	-		852	18	-	33.3333	24
-	-	-	-	-		852	19	73.2143	3.96825	27.0909
-	-	-	-	-		852	20	-	28.9412	28.6184
-	-	-	-	-		852	21	-	35.0649	30
-	-	-	-	-		852	22	-	26.6667	33.3333
-	-	-	-	-		852	23	3.33333	57.1429	42.6065
-	-	-	-	-		852	24	50	47.5973	48.5893
859	1	-80	-94.1176	-87.5		859	1	-38.8889	-40	-39.1667
859	2	-	-71.4286	-81.8182		859	2	-16.6667	-34.5455	-27.6316
859	3	-61.6667	-95.4545	-79.8919		859	3	-	-9.09091	-15.3846
859	4	-78.9474	-73.1061	-75.1916		859	4	-33.3333	0	-14.9038
859	5	-53.6364	-76.9231	-67.1296		859	5	-	-1.17647	-13.2626
859	6	-66.6667	-64.6617	-66.6667		859	6	-31.1688	1.3587	-9.80392
859	7	-	-50	-37.5		859	7	-	0	-8.33333
-	-	-	-	-		859	8	-8.33333	-11.5385	-7.30994
-	-	-	-	-		859	9	-12.2727	-1.33929	-6.41026
-	-	-	-	-		859	10	1.2605	-11.7647	-5.79323
-	-	-	-	-		859	11	-13.3333	1.77419	-3.74396
-	-	-	-	-		859	12	12.2222	-12.5874	-1.73913
-	-	-	-	-		859	13	54.5455	-30.303	-1.44231
-	-	-	-	-		859	14	0	0	0
-	-	-	-	-		859	15	0	0	0
-	-	-	-	-		859	16	-4.3956	7.14286	3.2967
-	-	-	-	-		859	17	5.26316	6.76329	5.83538
-	-	-	-	-		859	18	-	18.2353	11.3158
-	-	-	-	-		859	19	2.5641	15.5405	12.2449
-	-	-	-	-		859	20	25.7143	17.7778	22.1416
-	-	-	-	-		859	21	-	35.8333	23.0392
-	-	-	-	-		859	22	-	22.2222	25
-	-	-	-	-		859	23	-	28.6765	31.3043
-	-	-	-	-		859	24	33.3333	37.5	35.9649

## Sheet: Supplementary table 2
Probe-set affymetrix ID	β1	Standard error	t	P	FlyBase ID	Gene symbol
1622894_at	15.3739	7.21341	2.1313	0.0399623	FBgn0034454	CG15120
1622898_a_at	-23.7366	10.2437	-2.31719	0.0262942	FBgn0038307	mRpS10
1622936_at	82.0561	33.3645	2.45939	0.0188547	-	-
1622978_at	22.4284	10.3949	2.15764	0.0377046	FBgn0036972	-
1623132_at	-71.5509	31.6274	-2.26231	0.0298111	-	-
1623135_at	78.7127	32.9291	2.39037	0.0221866	-	-
1623150_at	-54.1979	26.1385	-2.07349	0.0453406	FBgn0003274	RpLP2
1623155_at	-19.8911	8.98506	-2.2138	0.0332644	FBgn0053284	CG33284
1623222_s_at	-37.1156	16.1565	-2.29726	0.027526	FBgn0004828	His3.3B
1623367_at	91.4998	35.8118	2.55502	0.0149894	-	-
1623435_at	75.6816	32.9215	2.29885	0.0274257	-	-
1623454_at	-77.8413	36.5063	-2.13227	0.0398768	-	-
1623510_at	-18.087	8.17619	-2.21216	0.0333875	FBgn0035252	CG7970
1623519_at	-18.1916	8.52583	-2.13371	0.0397512	FBgn0000588	esc
1623606_at	-59.2005	28.8137	-2.0546	0.0472314	FBgn0002593	RpLP1
1623632_s_at	-37.2031	14.2151	-2.61716	0.012883	-	-
1623644_s_at	-58.8135	24.2764	-2.42266	0.0205664	FBgn0015521	RpS21
1623660_at	-36.1962	15.9689	-2.26667	0.0295168	FBgn0028884	CG4892
1623674_at	-91.798	32.4757	-2.82667	0.00763065	-	-
1623690_at	-36.4373	13.2953	-2.7406	0.00948501	FBgn0038761	CG17190
1623765_at	38.2355	14.8732	2.57077	0.0144276	FBgn0051606	CG31606
1623867_at	16.2336	6.80867	2.38425	0.0225063	FBgn0036044	Zasp67
1623927_at	59.1899	26.3753	2.24414	0.0310653	-	-
1624005_at	79.8908	36.59	2.1834	0.0356062	-	-
1624054_at	19.8026	9.47315	2.09039	0.0437059	FBgn0036752	Adgf-A
1624059_at	-18.7306	7.30155	-2.56528	0.014621	-	-
1624099_at	-16.8829	7.24532	-2.33019	0.0255181	FBgn0033167	CG1701
1624126_at	42.6104	18.461	2.30813	0.026848	FBgn0039663	CG2321
1624148_at	66.3512	28.3226	2.3427	0.0247904	-	-
1624273_at	-32.8429	15.0158	-2.18723	0.0353034	FBgn0031011	CG8034
1624312_at	-21.0958	9.67337	-2.18081	0.0358128	FBgn0031519	CG3326
1624393_at	28.8131	14.0057	2.05724	0.0469624	FBgn0003996	w
1624413_at	29.5881	14.4818	2.04312	0.0484135	FBgn0039613	CG14527
1624422_at	-80.5319	37.6818	-2.13715	0.0394503	-	-
1624434_at	-53.8159	16.2093	-3.32008	0.00206987	FBgn0003719	tld
1624447_s_at	-30.2712	12.772	-2.37013	0.0232603	FBgn0002413	dco
1624549_at	-44.9129	18.5041	-2.42719	0.020348	FBgn0027571	FASN1
1624568_at	-46.042	21.0264	-2.18972	0.0351075	FBgn0028499	CG7985
1624593_at	-84.0884	34.2775	-2.45317	0.0191351	FBgn0038509	CG14332
1624740_at	89.3897	31.5485	2.8334	0.00750089	-	-
1624820_at	-28.6314	11.8354	-2.41912	0.0207385	-	-
1624840_at	-25.3085	12.3438	-2.0503	0.0476705	FBgn0015583	Acp29AB
1624906_at	-61.112	28.4326	-2.14936	0.0384014	-	-
1624928_at	-21.4724	9.46471	-2.26868	0.0293822	FBgn0036746	Crtc
1624953_at	-9.23891	4.12387	-2.24035	0.0313325	FBgn0036806	Cyp12c1
1625008_at	-39.483	18.7766	-2.10277	0.0425415	-	-
1625019_at	-38.1799	18.4325	-2.07133	0.0455536	FBgn0016762	angel
1625128_a_at	-50.4944	21.9703	-2.2983	0.0274601	FBgn0040773	COX7C
1625129_at	15.1264	7.04169	2.14813	0.0385065	FBgn0033216	CG1946
1625157_at	-65.1365	30.3658	-2.14506	0.0387684	FBgn0085371	CG34342
1625173_s_at	-28.7282	12.6453	-2.27185	0.0291708	FBgn0036194	CG11652
1625259_at	52.3937	11.5214	4.54753	5.93e-05	-	-
1625289_at	66.8523	30.9835	2.15767	0.0377016	-	-
1625304_s_at	23.9614	8.21108	2.91817	0.00603403	FBgn0085330	CG34301
1625354_at	29.3418	14.0153	2.09355	0.0434062	FBgn0015571	alpha-Est3
1625405_at	-20.0527	9.07641	-2.20932	0.0336008	FBgn0041713	yellow-c
1625409_at	14.8315	6.41876	2.31066	0.0266924	FBgn0262599	SmydA-3
1625465_a_at	-20.6602	10.1079	-2.04397	0.0483251	FBgn0038924	CG6028
1625514_s_at	18.3861	6.41928	2.8642	0.00693312	FBgn0041585	olf186-F
1625687_at	27.7802	13.4303	2.06848	0.045836	FBgn0032683	kon
1625815_at	76.949	31.3393	2.45535	0.0190364	-	-
1625866_at	-62.3084	30.7169	-2.02847	0.0499593	FBgn0020645	Lcp65Aa
1625909_at	48.6336	23.859	2.03837	0.04891	-	-
1625948_at	-34.6213	8.464	-4.09042	0.000231358	FBgn0032144	CG17633
1625950_a_at	-25.5373	11.8377	-2.15729	0.037734	FBgn0033635	CG7777
1625961_at	129.97	29.9172	4.34433	0.0001091	-	-
1625984_at	83.9066	39.7314	2.11185	0.0417056	-	-
1626017_at	92.07	44.1144	2.08707	0.0440229	-	-
1626037_at	-36.7633	17.1134	-2.14822	0.0384984	FBgn0038124	CG14380
1626083_at	49.0992	21.6537	2.26747	0.0294631	FBgn0036178	CG14137
1626093_at	-37.7716	15.5538	-2.42845	0.0202876	FBgn0035665	Jon65Aiii
1626097_at	-72.1973	34.3163	-2.10388	0.0424391	-	-
1626099_s_at	-19.9078	9.70832	-2.05059	0.0476413	FBgn0023083	fray
1626121_at	74.8894	33.7781	2.2171	0.0330188	-	-
1626140_at	-67.177	31.1342	-2.15766	0.0377027	FBgn0031209	Ir21a
1626193_at	-70.8054	34.3427	-2.06173	0.0465094	-	-
1626277_at	-69.5576	32.4607	-2.14283	0.0389597	-	-
1626285_at	-22.9915	9.01739	-2.54968	0.0151844	FBgn0035325	CG13806
1626286_at	-33.6671	16.4275	-2.04943	0.04776	FBgn0034495	CG11788
1626310_at	59.6638	26.0221	2.29282	0.0278073	-	-
1626357_at	96.254	44.3543	2.17012	0.0366751	-	-
1626416_a_at	-20.9235	9.94331	-2.10428	0.0424017	FBgn0011296	l(2)efl
1626444_at	-43.4697	20.1455	-2.15779	0.0376921	FBgn0003062	Fib
1626447_at	-28.0971	11.1693	-2.51556	0.0164867	FBgn0037060	CG10508
1626455_s_at	-22.1846	8.45588	-2.62357	0.0126819	FBgn0054005	CG34005
1626641_s_at	-17.3104	7.25038	-2.38751	0.0223353	FBgn0027657	glob1
1626643_at	115.609	27.8707	4.14804	0.000195276	-	-
1626697_at	78.1816	36.5093	2.14141	0.0390815	-	-
1626759_at	-24.9521	8.5753	-2.90977	0.00616647	FBgn0083972	CG34136
1626851_at	-9.9185	4.78819	-2.07145	0.0455417	FBgn0033115	Spn42De
1626852_at	-87.2999	34.9003	-2.50141	0.0170561	-	-
1626982_at	72.6573	34.9606	2.07826	0.0448741	-	-
1627000_s_at	-56.9486	15.418	-3.69366	0.000729313	FBgn0038720	CG6231
1627022_at	-33.6104	16.5126	-2.03545	0.0492181	FBgn0032090	CG9582
1627030_s_at	75.0031	35.1312	2.13494	0.0396432	-	-
1627031_at	-21.2162	6.77513	-3.13148	0.00344538	FBgn0261502	CG42650
1627039_at	109.4	31.2474	3.50109	0.00125515	-	-
1627103_at	-64.1003	25.6273	-2.50125	0.0170625	-	-
1627110_at	-30.6044	14.7015	-2.08172	0.0445384	FBgn0033540	Elp2
1627138_at	-60.2071	21.7177	-2.77225	0.00875908	FBgn0031409	CG4271
1627213_at	63.5324	28.6207	2.21981	0.0328181	-	-
1627215_at	-67.8397	29.5188	-2.29819	0.0274673	-	-
1627242_at	-34.6213	14.1949	-2.439	0.0197881	FBgn0011296	l(2)efl
1627248_at	-20.8942	8.6727	-2.40919	0.0212286	FBgn0037705	mura
1627278_s_at	-20.9951	8.51503	-2.46565	0.0185761	FBgn0031187	Usp2
1627457_at	49.574	20.9972	2.36098	0.0237609	FBgn0029656	CG10793
1627518_at	-39.6326	18.1789	-2.18014	0.0358659	FBgn0039112	SdhD
1627529_at	-15.8903	7.15658	-2.22038	0.0327762	FBgn0052726	CG32726
1627568_at	20.6423	9.38991	2.19835	0.0344367	FBgn0036364	CG14109
1627621_at	14.4382	7.01291	2.0588	0.0468049	-	-
1627706_a_at	-34.4348	16.6155	-2.07244	0.0454437	FBgn0261244	inaE
1627748_at	-77.4223	32.2835	-2.3982	0.0217833	FBgn0034558	Cib2
1627831_at	-34.8817	13.361	-2.6107	0.0130884	FBgn0028520	CG4891
1627856_at	-24.5317	11.058	-2.21846	0.0329179	FBgn0026417	Hus1-like
1627880_at	-15.2806	7.12978	-2.1432	0.0389275	FBgn0050334	CG30334
1627899_at	29.4001	12.9078	2.2777	0.0287845	-	-
1627914_at	64.9157	27.2315	2.38385	0.0225276	-	-
1627926_at	31.379	14.287	2.19634	0.0345925	FBgn0034058	Pex11
1627935_a_at	-35.7123	16.4852	-2.16633	0.0369848	FBgn0034766	Obp59a
1627940_at	77.5046	34.376	2.25461	0.0303367	-	-
1627956_x_at	-34.4584	16.9306	-2.03528	0.049236	FBgn0031054	Ssu72
1628081_s_at	-46.3825	16.4996	-2.81113	0.00793823	FBgn0038256	CG7530
1628090_at	61.2692	25.6607	2.38767	0.0223273	-	-
1628103_at	-23.0965	9.03014	-2.55772	0.0148919	FBgn0051496	CG31496
1628139_at	-28.4297	13.4067	-2.12056	0.0409167	-	-
1628163_at	69.4224	33.7568	2.05654	0.0470334	-	-
1628200_at	73.6329	32.833	2.24265	0.0311702	-	-
1628239_at	81.4644	36.199	2.25046	0.0306237	-	-
1628302_at	-52.1322	25.0089	-2.08455	0.0442653	FBgn0033355	CG13748
1628395_at	94.0154	41.6809	2.2556	0.030269	-	-
1628464_s_at	78.8836	31.3542	2.51588	0.016474	-	-
1628589_at	-31.0121	13.0328	-2.37954	0.0227552	FBgn0260747	CG5010
1628606_at	-91.7206	42.0552	-2.18096	0.035801	-	-
1628608_at	-14.945	6.40835	-2.33212	0.0254044	FBgn0038481	CG17475
1628676_at	-76.9821	33.9736	-2.26594	0.029566	FBgn0050089	CG30089
1628762_at	94.5171	36.0216	2.6239	0.0126716	-	-
1628765_at	-164.261	56.1791	-2.92389	0.00594553	-	-
1628786_at	-66.7783	31.1874	-2.1412	0.0391004	-	-
1628800_at	-33.816	14.9936	-2.25537	0.0302847	FBgn0250815	Jon65Aiv
1628817_at	106.541	35.4743	3.00334	0.00483462	-	-
1628847_a_at	-34.0018	15.3363	-2.21708	0.0330203	FBgn0039941	CG17167
1628889_s_at	67.7372	33.3408	2.03166	0.0496192	-	-
1628972_at	-38.5061	14.0931	-2.73226	0.0096854	FBgn0050488	antr
1629019_s_at	-47.4426	22.369	-2.12091	0.0408855	FBgn0040660	CG13551
1629043_at	-61.0486	29.0532	-2.10127	0.0426817	FBgn0045468	Gr93d
1629044_at	-36.4822	17.9697	-2.03021	0.049774	FBgn0028978	trbl
1629059_at	-79.2048	35.416	-2.23641	0.0316127	-	-
1629095_a_at	-31.0879	12.3665	-2.51388	0.0165534	FBgn0002719	Men
1629153_s_at	-28.5068	11.992	-2.37716	0.0228824	FBgn0026576	CG5991
1629194_s_at	-28.0564	13.196	-2.12613	0.0404192	FBgn0000052	ade2
1629206_at	62.24	25.225	2.46739	0.0184993	-	-
1629232_at	55.7786	24.5331	2.27361	0.0290545	FBgn0033943	CG12869
1629271_at	-26.5638	9.21923	-2.88135	0.0066347	FBgn0034494	CG10444
1629295_at	-21.4227	9.6221	-2.22641	0.0323341	FBgn0029504	CHES-1-like
1629381_at	87.8725	33.7862	2.60084	0.013408	-	-
1629395_at	-26.1203	12.5296	-2.08468	0.0442523	FBgn0039756	CG9743
1629398_at	-25.9992	9.98248	-2.60448	0.0132893	FBgn0032699	CG10383
1629449_at	-28.2622	12.5146	-2.25833	0.0300815	FBgn0261058	Sfp38D
1629465_at	68.7923	33.1287	2.07651	0.0450444	-	-
1629496_at	-12.3169	5.83443	-2.11107	0.0417764	FBgn0086686	l(3)L1231
1629584_at	-24.1649	11.7102	-2.06358	0.0463245	FBgn0034721	CG11298
1629600_at	-38.193	18.2697	-2.0905	0.0436953	FBgn0031356	CG17660
1629619_at	-40.0668	17.6743	-2.26695	0.0294979	-	-
1629635_at	105.321	29.817	3.53224	0.00115046	FBgn0037376	CG2051
1629641_s_at	-13.2626	6.17212	-2.14879	0.0384504	-	-
1629726_at	-31.5792	12.4472	-2.53705	0.0156553	FBgn0035670	CG10472
1629782_at	-71.6647	31.9092	-2.2459	0.0309419	-	-
1629808_at	-58.8293	27.6877	-2.12474	0.0405425	FBgn0035236	CG12004
1629872_at	54.9677	25.5842	2.1485	0.0384747	-	-
1630013_s_at	-29.8747	11.5012	-2.59752	0.0135172	FBgn0032224	Sps2
1630035_at	108.379	33.3511	3.24964	0.00250736	-	-
1630097_s_at	-56.0437	12.7049	-4.41119	8.93e-05	FBgn0028394	CG17834
1630173_a_at	-22.8446	10.9806	-2.08045	0.0446608	FBgn0030469	IP3K2
1630189_at	57.4983	28.1178	2.0449	0.0482282	-	-
1630194_at	65.2176	30.7565	2.12045	0.0409267	-	-
1630385_at	-73.2349	35.9192	-2.03888	0.048857	-	-
1630398_at	-34.1373	14.5473	-2.34664	0.0245651	FBgn0032394	CG6746
1630501_a_at	14.5095	6.05721	2.39541	0.0219263	FBgn0265045	Strn-Mlck
1630569_at	69.1531	33.3978	2.07059	0.0456269	FBgn0052668	CG32668
1630591_at	-68.0176	33.4006	-2.03642	0.0491155	-	-
1630654_at	-28.4649	11.1084	-2.56247	0.0147211	FBgn0262793	-
1630692_at	87.932	37.955	2.31675	0.0263211	FBgn0051789	CG31789
1630714_at	-104.808	48.6088	-2.15615	0.037829	-	-
1630762_at	-49.8997	15.8098	-3.15625	0.00322464	FBgn0038201	PK1-R
1630933_at	15.5822	6.99143	2.22876	0.0321635	FBgn0039053	CG6738
1630994_x_at	82.7832	29.5492	2.80154	0.00813384	-	-
1631015_s_at	-53.2925	26.0844	-2.04307	0.0484182	FBgn0064225	RpL5
1631039_at	-67.2146	24.6744	-2.72406	0.00988615	FBgn0053108	CG33108
1631044_at	-96.2494	31.6081	-3.04509	0.00433239	FBgn0083980	CG44422
1631058_s_at	-23.6547	11.0535	-2.14001	0.0392026	FBgn0025814	Mgstl
1631085_a_at	-38.8556	16.1213	-2.4102	0.0211783	FBgn0040299	Myo28B1
1631183_at	-36.363	13.6333	-2.66722	0.0113882	FBgn0014380	RhoL
1631207_at	-58.9778	26.5779	-2.21905	0.0328742	FBgn0004858	elB
1631333_s_at	-45.26	14.0136	-3.22972	0.00264628	FBgn0000055	Adh
1631335_a_at	-29.6073	13.0691	-2.26544	0.0295994	FBgn0063261	CG31275
1631410_at	93.9297	32.8287	2.86121	0.00698647	-	-
1631450_at	40.5453	19.6108	2.0675	0.0459331	FBgn0038273	CG14860
1631595_at	-38.8729	18.6037	-2.08952	0.0437889	-	-
1631598_at	-55.2158	25.6916	-2.14917	0.0384175	FBgn0029892	CG3184
1631641_at	45.9213	17.9143	2.56338	0.0146887	-	-
1631700_at	47.438	21.7868	2.17737	0.0360877	FBgn0036181	Muc68Ca
1631727_at	-40.6841	16.6233	-2.44741	0.019398	FBgn0053121	Spn28Db
1631852_at	51.9177	21.2603	2.44201	0.0196477	-	-
1631866_at	50.6174	24.7792	2.04274	0.0484531	FBgn0038611	CG14309
1631923_at	-67.5531	30.7749	-2.19507	0.0346908	-	-
1632068_at	111.271	45.3672	2.45268	0.0191574	-	-
1632092_at	60.9029	26.1144	2.33215	0.0254023	-	-
1632133_at	76.1596	34.2546	2.22334	0.0325584	-	-
1632142_at	-37.0346	17.5459	-2.11072	0.0418084	FBgn0033571	Rpb5
1632228_at	-7.86155	3.56838	-2.20311	0.0340716	FBgn0039052	CG6733
1632269_at	-51.2327	25.0776	-2.04297	0.0484291	-	-
1632311_at	70.4698	31.4141	2.24326	0.0311273	-	-
1632320_at	77.7302	32.8909	2.36327	0.0236345	-	-
1632361_at	-10.6559	3.66025	-2.91125	0.00614288	FBgn0031814	retm
1632435_at	-27.117	12.7506	-2.12672	0.0403665	FBgn0036496	CG7804
1632437_at	-22.119	10.328	-2.14165	0.0390616	FBgn0263354	CG42784
1632483_at	-64.612	24.3498	-2.65349	0.0117814	FBgn0004867	RpS2
1632498_at	30.8126	12.8351	2.40066	0.021658	FBgn0031630	CG15629
1632522_at	-83.557	25.8878	-3.22766	0.00266109	-	-
1632539_at	-13.0456	5.51164	-2.36692	0.0234349	FBgn0063496	GstE4
1632561_at	78.3608	31.6491	2.47592	0.0181274	FBgn0259247	laccase2
1632579_at	87.3775	38.8562	2.24874	0.0307435	-	-
1632604_at	84.1342	23.4375	3.58972	0.000978905	-	-
1632667_s_at	-80.8271	27.4582	-2.94364	0.00564889	FBgn0001092	Gapdh2
1632685_at	-52.6176	25.4697	-2.06589	0.0460932	FBgn0052603	CG32603
1632689_at	-32.9673	16.2441	-2.02949	0.0498505	FBgn0026566	CG1307
1632778_at	79.1136	36.4078	2.17298	0.0364419	-	-
1632853_at	62.9575	28.9945	2.17136	0.0365739	-	-
1632860_at	26.0662	12.1117	2.15215	0.0381652	FBgn0035510	Cpr64Aa
1632945_at	20.2024	8.42795	2.39707	0.0218414	FBgn0261836	Msp-300
1632958_a_at	-24.6972	11.969	-2.06343	0.0463387	FBgn0259711	CG42365
1633010_s_at	-24.0452	11.5288	-2.08567	0.0441576	-	-
1633052_at	-60.6792	28.9105	-2.09887	0.0429061	-	-
1633067_at	-26.2946	12.6682	-2.07564	0.0451298	FBgn0085405	CG34376
1633177_at	-82.8187	38.8726	-2.13052	0.0400314	-	-
1633179_at	-35.8781	14.9767	-2.39559	0.0219169	FBgn0038732	CG11391
1633214_at	-14.8625	6.53207	-2.27532	0.0289413	FBgn0035607	CG4835
1633238_at	16.5015	7.97303	2.06967	0.045718	-	-
1633308_at	-28.9978	11.5497	-2.5107	0.0166802	FBgn0039030	CG6660
1633309_at	70.5952	34.6481	2.03749	0.0490027	-	-
1633388_at	82.5348	38.9361	2.11975	0.0409895	-	-
1633393_at	-57.1479	26.5906	-2.14918	0.0384169	FBgn0038309	Amt
1633410_at	-60.6008	17.8687	-3.39144	0.00170151	FBgn0031468	CG2975
1633431_at	-97.5128	35.9243	-2.7144	0.0101278	-	-
1633455_at	-40.6705	19.6319	-2.07165	0.0455216	FBgn0039702	Vps16B
1633460_at	17.2315	5.15593	3.34207	0.00194888	FBgn0036750	CG6034
1633831_at	76.6909	24.4312	3.13906	0.00337634	FBgn0053658	CG33658
1633898_at	73.071	35.4034	2.06395	0.0462868	-	-
1633956_s_at	-28.3035	9.98479	-2.83466	0.00747687	FBgn0035266	Gk2
1634005_at	25.0488	11.1185	2.25289	0.0304552	FBgn0036417	CG7906
1634006_s_at	64.2974	28.0199	2.29471	0.0276872	FBgn0020236	ATPCL
1634009_at	28.5551	13.3951	2.13176	0.0399223	FBgn0086690	Plp
1634030_at	-99.1541	40.2849	-2.46132	0.0187683	-	-
1634060_at	-79.7242	25.7145	-3.10036	0.00374292	-	-
1634076_at	-12.109	4.44348	-2.72513	0.00985995	FBgn0030098	CG12057
1634124_at	-9.6708	3.99844	-2.41864	0.020762	FBgn0050428	CG30428
1634129_at	-42.9791	18.4304	-2.33197	0.0254133	FBgn0031516	CG9663
1634130_a_at	-36.0102	14.9561	-2.40773	0.0213018	FBgn0036030	CG6767
1634142_at	-12.6351	5.5244	-2.28714	0.0281708	FBgn0039453	CG6403
1634158_at	-14.5918	6.75119	-2.16137	0.0373937	FBgn0039154	Npc2f
1634184_a_at	16.2436	7.31698	2.21999	0.0328048	FBgn0032129	jp
1634235_at	-56.4264	24.9833	-2.25857	0.0300654	FBgn0085417	natalisin
1634239_at	-8.7925	4.10985	-2.13937	0.039258	FBgn0031034	CG14205
1634312_at	-74.2301	30.5162	-2.43248	0.0200952	-	-
1634328_at	-66.9331	32.9358	-2.03223	0.0495588	-	-
1634361_at	73.6955	33.1471	2.22329	0.0325622	-	-
1634414_at	-41.5454	16.4001	-2.53324	0.0157997	FBgn0035335	mRpL23
1634476_at	65.1062	29.6771	2.19382	0.0347877	-	-
1634493_at	-36.1009	17.7322	-2.0359	0.0491705	FBgn0004430	LysS
1634507_s_at	-30.3674	12.7885	-2.37459	0.02302	FBgn0032774	CG17549
1634548_at	-40.779	16.3749	-2.49033	0.0175145	FBgn0037498	CG10029
1634594_at	-16.5961	7.45825	-2.22521	0.0324219	FBgn0038009	CG17738
1634628_at	-26.8512	12.7379	-2.10798	0.0420598	FBgn0050392	CG30392
1634664_at	14.5214	6.96761	2.08412	0.0443062	FBgn0041337	Cyp309a2
1634743_at	53.6149	22.9312	2.33807	0.0250573	-	-
1634744_at	76.7472	27.4886	2.79196	0.00833358	-	-
1634764_at	-67.0611	29.4346	-2.27831	0.0287446	FBgn0010078	RpL23
1634807_at	-76.3509	34.6566	-2.20307	0.034075	-	-
1634878_at	23.8796	11.4098	2.09292	0.0434664	FBgn0040730	CG15127
1634962_s_at	15.676	7.59538	2.06389	0.0462935	FBgn0263391	hts
1635017_at	19.9416	7.98723	2.49668	0.0172503	-	-
1635125_a_at	-14.5192	5.60698	-2.58949	0.0137849	FBgn0027611	LManII
1635165_a_at	-17.8511	7.64848	-2.33394	0.025298	-	-
1635176_at	-73.1103	32.0097	-2.28401	0.0283732	-	-
1635284_a_at	22.8036	11.0231	2.06872	0.0458122	FBgn0041210	HDAC4
1635303_at	-57.6204	27.7318	-2.07777	0.0449214	FBgn0010265	RpS13
1635306_at	26.6012	10.5164	2.5295	0.0159428	FBgn0032549	CG4650
1635361_at	-17.6773	8.38429	-2.10838	0.0420236	FBgn0042129	OS9
1635367_at	-20.5771	8.04337	-2.55827	0.0148719	FBgn0004656	fs(1)h
1635369_s_at	-105.31	38.7103	-2.72046	0.00997557	-	-
1635401_at	-83.933	40.2609	-2.08473	0.0442482	-	-
1635425_s_at	-38.4658	14.9922	-2.56572	0.0146057	FBgn0262792	-
1635464_at	68.2065	25.6047	2.66383	0.0114841	-	-
1635528_s_at	-49.985	23.9048	-2.091	0.0436482	FBgn0261593	RpS10b
1635533_s_at	65.9074	30.3938	2.16845	0.036811	-	-
1635539_at	56.4182	26.0941	2.16211	0.0373329	-	-
1635594_at	-52.7165	22.086	-2.38688	0.0223686	FBgn0038485	CG5255
1635609_at	23.7653	8.9541	2.65413	0.0117628	-	-
1635614_at	92.5864	44.0419	2.10224	0.0425915	-	-
1635676_at	74.7363	33.6254	2.22261	0.0326117	FBgn0259703	CG42357
1635695_at	12.2871	5.16573	2.37859	0.022806	FBgn0052823	Sdic3
1635805_at	16.9132	8.2678	2.04567	0.0481487	FBgn0034703	CG3045
1635882_at	82.6255	25.4671	3.2444	0.00254325	-	-
1635893_at	-29.9442	13.9336	-2.14906	0.0384271	FBgn0015576	alpha-Est8
1635953_at	-50.2686	17.7355	-2.83435	0.00748279	FBgn0051524	CG31524
1636005_at	-23.7509	11.0541	-2.14861	0.0384652	FBgn0034293	CG14495
1636019_at	-29.225	13.7924	-2.11892	0.041064	FBgn0039598	aqrs
1636028_at	24.8101	11.6087	2.13719	0.0394473	FBgn0037895	CG6723
1636110_at	82.9892	36.2122	2.29175	0.0278754	-	-
1636119_at	-21.7589	10.285	-2.1156	0.0413645	FBgn0030157	CG1468
1636147_at	-24.137	11.603	-2.08024	0.0446812	FBgn0040098	lectin-29Ca
1636149_at	-29.9773	12.9556	-2.31384	0.0264974	FBgn0028490	CG31705
1636181_at	74.7568	34.5401	2.16435	0.0371478	FBgn0261993	CG42811
1636199_at	24.6034	11.5987	2.12123	0.0408569	FBgn0037993	dpr15
1636233_at	-27.1886	12.0368	-2.2588	0.0300501	FBgn0031412	CG16995
1636323_at	-24.4064	11.6267	-2.09917	0.0428776	FBgn0040773	COX7C
1636353_s_at	-24.7823	9.35393	-2.6494	0.0119008	FBgn0037612	CG8112
1636389_at	58.9086	28.4743	2.06884	0.0458002	-	-
1636404_at	-16.3709	7.76681	-2.1078	0.0420769	FBgn0013301	ProtB
1636561_at	-28.8098	13.8617	-2.07837	0.044863	FBgn0031413	CG9967
1636563_at	-89.6561	31.4348	-2.85213	0.00715066	-	-
1636574_s_at	30.0889	13.3562	2.25279	0.030462	FBgn0053056	CG33056
1636595_a_at	32.8658	15.7189	2.09085	0.0436626	FBgn0032211	CG13138
1636682_at	23.7514	9.82354	2.4178	0.0208031	FBgn0051778	CG31778
1636711_at	-20.4926	9.29718	-2.20417	0.0339911	FBgn0051265	CG31265
1636725_at	-56.4716	25.9111	-2.17943	0.0359225	FBgn0030577	CG5334
1636869_at	-29.7567	11.5868	-2.56815	0.0145198	FBgn0262739	AGO1
1636923_a_at	-39.1782	13.8087	-2.83721	0.00742838	FBgn0033246	ACC
1636970_at	-17.9723	6.15579	-2.91957	0.00601232	FBgn0034588	CG9394
1636981_at	-71.7426	34.5113	-2.07881	0.0448202	-	-
1637001_at	-38.548	17.1845	-2.24319	0.0311323	-	-
1637041_a_at	-29.8351	11.3487	-2.62895	0.0125156	FBgn0031514	CG3332
1637047_at	-45.9043	15.245	-3.01111	0.00473717	-	-
1637062_at	-27.6964	12.9771	-2.13425	0.0397032	FBgn0042102	CG18745
1637075_at	78.3176	29.8887	2.62031	0.0127838	FBgn0034413	CG15115
1637168_at	-69.5843	33.7834	-2.05972	0.0467123	-	-
1637172_at	-48.5094	17.1705	-2.82516	0.00766005	FBgn0044030	mRpS14
1637205_at	-43.0369	18.4806	-2.32877	0.0256019	FBgn0038069	CG11608
1637209_at	-48.8639	16.4871	-2.96376	0.00536101	FBgn0262583	CG43123
1637222_at	75.5481	28.8766	2.61624	0.0129122	-	-
1637277_at	-26.0964	11.6432	-2.24134	0.0312622	FBgn0083966	CG34130
1637283_at	60.161	29.0907	2.06805	0.0458785	-	-
1637391_at	25.3907	12.2614	2.07079	0.045607	FBgn0036881	Cpr76Bd
1637428_a_at	-22.7885	11.1939	-2.03579	0.0491815	FBgn0262614	pyd
1637492_at	-16.0601	6.26463	-2.56362	0.0146803	FBgn0010425	epsilonTry
1637539_a_at	-33.9959	15.4171	-2.20507	0.0339223	FBgn0029082	hbs
1637581_at	-24.9832	11.9315	-2.09388	0.0433751	FBgn0005630	lola
1637587_at	17.7031	8.333	2.12446	0.0405681	FBgn0034459	CG16716
1637641_at	-28.1651	13.0886	-2.15187	0.0381892	FBgn0036844	Mkp3
1637772_at	-26.9395	11.4744	-2.34778	0.0245	FBgn0031307	MFS3
1637794_at	-19.4856	5.66499	-3.43966	0.0014891	FBgn0034139	CG4927
1637803_s_at	-71.9699	30.3837	-2.3687	0.023338	-	-
1637830_s_at	-20.051	9.39258	-2.13477	0.0396579	FBgn0051145	CG31145
1637835_at	20.8754	9.75032	2.14099	0.0391179	FBgn0030510	CG12177
1637847_at	-59.3609	24.6798	-2.40524	0.0214264	FBgn0262782	Mdh1
1637884_at	31.3515	13.6121	2.3032	0.0271531	FBgn0058378	CG45781
1637908_at	-91.9733	35.3399	-2.60254	0.0133526	-	-
1637924_at	107.497	47.5141	2.26242	0.0298036	-	-
1637957_s_at	28.3885	11.3934	2.49166	0.0174587	FBgn0010263	Rbp9
1637980_at	-59.0667	28.9517	-2.04018	0.04872	FBgn0000150	awd
1638057_at	43.6849	18.6646	2.34052	0.0249159	FBgn0042110	CG18765
1638083_at	-67.2201	30.199	-2.22591	0.0323707	-	-
1638098_at	-71.6116	33.6565	-2.12772	0.0402783	FBgn0051954	CG31954
1638108_at	83.5504	38.8559	2.15026	0.038325	FBgn0003378	Sgs8
1638148_at	-44.0526	21.6517	-2.03461	0.049307	FBgn0053137	CG33137
1638322_at	27.052	12.6396	2.14025	0.0391817	FBgn0039087	CG10168
1638361_at	-30.0026	12.552	-2.39026	0.022192	FBgn0033774	CG12374
1638384_at	54.8546	26.4792	2.07161	0.0455259	-	-
1638385_at	-23.2772	11.2751	-2.06449	0.046233	FBgn0261860	CG42789
1638409_at	-35.3506	16.6582	-2.12211	0.0407776	FBgn0035147	Gale
1638413_at	-6.53198	2.2792	-2.86591	0.00690277	FBgn0036024	CG18180
1638426_at	81.1093	28.995	2.79735	0.00822054	FBgn0261836	Msp-300
1638492_at	-50.953	18.2441	-2.79284	0.00831496	-	-
1638519_at	-53.5659	23.6977	-2.26039	0.0299417	FBgn0260482	CG32599
1638615_s_at	-61.4951	28.3808	-2.16679	0.0369472	FBgn0039757	RpS7
1638653_a_at	-31.2696	12.3092	-2.54034	0.0155312	FBgn0262160	CG9932
1638656_at	53.8068	22.3769	2.40457	0.0214602	FBgn0033763	CG8646
1638669_at	-34.475	14.9506	-2.30593	0.0269836	FBgn0034200	Gbp2
1638679_at	69.6892	29.3852	2.37158	0.023182	FBgn0034517	Cpr57A
1638832_at	-64.8336	30.1175	-2.15269	0.0381197	FBgn0033912	RpS23
1638842_at	100.798	43.3136	2.32718	0.0256959	-	-
1638878_at	64.803	19.0459	3.40247	0.0016505	-	-
1638932_at	-70.6939	34.8153	-2.03054	0.0497386	-	-
1638952_at	108.493	37.9934	2.85557	0.00708796	-	-
1638964_at	10.3814	4.81563	2.15578	0.0378602	FBgn0037552	CG7800
1638978_at	77.8761	36.9572	2.10719	0.0421325	-	-
1639028_a_at	23.2461	11.3055	2.05618	0.0470708	FBgn0050296	RIC-3
1639045_at	-39.7969	18.7969	-2.11721	0.0412185	FBgn0037960	mthl5
1639071_a_at	39.4992	19.1694	2.06053	0.0466301	FBgn0020381	Dredd
1639133_at	-33.1265	15.4513	-2.14393	0.0388656	FBgn0037469	Dpck
1639152_at	-36.7149	17.2347	-2.13029	0.0400509	FBgn0034085	Ptp52F
1639207_at	-44.5903	18.3216	-2.43375	0.0200352	FBgn0031054	Ssu72
1639255_s_at	-45.0682	17.7543	-2.53844	0.0156027	FBgn0027580	PCB
1639271_at	70.322	29.1374	2.41346	0.0210168	-	-
1639318_at	-43.5243	20.4027	-2.13326	0.0397903	FBgn0014037	Su(Tpl)
1639342_at	-87.3989	35.375	-2.47064	0.0183569	FBgn0004778	Ccp84Af
1639430_at	-52.3545	20.3336	-2.57477	0.0142879	FBgn0260940	lsn
1639437_s_at	43.3245	19.8123	2.18675	0.0353413	FBgn0034137	CG4945
1639454_at	-12.7794	6.14377	-2.08005	0.0446997	FBgn0034296	CG10912
1639461_a_at	-49.1373	23.0176	-2.13477	0.0396579	FBgn0010051	Itp-r83A
1639578_s_at	112.903	33.9287	3.32767	0.00202732	-	-
1639588_at	25.2498	12.2577	2.0599	0.0466935	FBgn0038331	Ccm3
1639611_at	-26.5312	12.3316	-2.15148	0.038222	FBgn0263593	Lpin
1639644_at	-45.6713	18.3225	-2.49264	0.0174182	FBgn0027094	AlaRS
1639653_at	-29.7034	12.8364	-2.314	0.0264882	FBgn0036756	cln3
1639670_at	36.8483	16.318	2.25813	0.0300952	FBgn0011569	can
1639735_at	84.8139	37.0121	2.29152	0.0278899	FBgn0024963	GluClalpha
1639738_at	70.8627	33.182	2.13557	0.0395879	-	-
1639776_s_at	70.1859	30.3878	2.30968	0.0267526	FBgn0039852	nyo
1639788_at	-49.961	22.8727	-2.18431	0.0355343	FBgn0262512	Vha14-1
1639855_at	36.4266	15.8995	2.29105	0.02792	FBgn0260944	Rbp1
1639929_at	80.4377	38.0241	2.11544	0.0413786	-	-
1639948_a_at	-77.9922	32.9685	-2.36566	0.0235038	FBgn0045759	bin
1640008_at	104.624	31.4266	3.32916	0.00201907	-	-
1640021_a_at	81.2811	31.9122	2.54702	0.0152826	FBgn0033651	Ir48c
1640057_at	19.5546	7.92916	2.46616	0.0185534	FBgn0035193	CG9192
1640094_at	74.8096	32.0551	2.33378	0.0253073	-	-
1640120_at	46.6481	19.7781	2.35858	0.0238939	-	-
1640168_at	-10.6544	5.06627	-2.103	0.0425206	FBgn0033112	Spn42Db
1640227_at	-27.7908	13.4735	-2.06262	0.04642	FBgn0028473	Non1
1640242_s_at	10.2693	3.91187	2.62515	0.0126328	-	-
1640302_at	70.0059	32.9326	2.12573	0.0404544	-	-
1640306_at	-30.9534	8.98567	-3.44475	0.00146823	FBgn0038479	CG17477
1640345_at	-73.7313	34.4137	-2.1425	0.0389884	FBgn0032359	Osi21
1640379_s_at	-19.2883	9.15123	-2.10772	0.0420838	FBgn0085453	CG34424
1640416_at	18.371	7.98319	2.30121	0.0272774	FBgn0085312	CG34283
1640446_s_at	-54.4562	25.1445	-2.16573	0.037034	FBgn0034968	RpL12
1640450_at	-32.3169	15.7769	-2.04836	0.0478706	FBgn0038209	CG9722
1640469_at	24.1779	10.4499	2.3137	0.0265063	FBgn0032299	CG17127
1640481_at	119.068	42.722	2.78705	0.00843767	-	-
1640506_at	-36.7313	12.8045	-2.86861	0.00685516	FBgn0083938	BG642163
1640594_at	-27.535	11.4912	-2.39619	0.0218861	FBgn0029823	CG3011
1640599_at	-22.7654	9.73269	-2.33906	0.025	FBgn0020513	ade5
1640683_at	-11.8559	5.62513	-2.10767	0.0420891	FBgn0036467	CG12310
1640690_at	-64.665	29.2737	-2.20898	0.0336263	FBgn0034645	ND-B12
1640741_at	39.0363	18.8765	2.06799	0.0458846	FBgn0030806	CG13001
1640788_at	76.2907	31.4479	2.42594	0.020408	-	-
1640842_at	-37.3953	18.2624	-2.04767	0.0479421	FBgn0085188	CG34159
1640848_at	-16.9378	8.24785	-2.0536	0.0473332	FBgn0036212	CG11597
1640896_at	26.5316	11.0096	2.40987	0.0211949	FBgn0038752	CG4462
1640923_at	-22.7592	9.67234	-2.35302	0.0242044	FBgn0034076	Jhedup
1640950_at	8.1129	3.96075	2.04833	0.0478742	FBgn0030347	CG15739
1640987_at	-67.1746	24.0106	-2.7977	0.00821329	FBgn0003174	pwn
1641033_a_at	23.6648	9.74125	2.42934	0.0202448	FBgn0004395	unk
1641046_at	68.1886	33.3817	2.04269	0.048458	-	-
1641053_s_at	-20.5286	9.60141	-2.13809	0.0393695	FBgn0004885	tok
1641066_s_at	-22.5265	10.1861	-2.21149	0.0334372	FBgn0032820	fbp
1641070_at	69.009	24.1805	2.85392	0.00711808	FBgn0031747	CG9021
1641076_at	65.9317	31.4346	2.09743	0.0430412	FBgn0040793	CG7630
1641110_at	-62.3959	28.1559	-2.21608	0.0330943	FBgn0029880	CG14443
1641143_s_at	-44.0245	15.0317	-2.92878	0.00587066	FBgn0003867	tsl
1641148_a_at	-45.8357	14.4289	-3.17666	0.00305293	FBgn0012034	AcCoAS
1641177_at	-45.7794	19.2886	-2.37339	0.0230842	FBgn0032967	CG1428
1641200_at	-22.7927	9.16973	-2.48564	0.0177118	FBgn0011281	Obp83a
1641231_at	-60.5826	27.2291	-2.22492	0.0324429	FBgn0263240	Coop
1641238_at	63.6826	26.6154	2.39269	0.0220663	-	-
1641299_s_at	-31.9547	15.6705	-2.03916	0.0488269	FBgn0035557	CG11353
1641318_at	-51.813	18.181	-2.84984	0.00719276	FBgn0037687	CG8132
1641336_at	-47.9376	16.5148	-2.90271	0.0062798	-	-
1641342_at	36.3254	17.8235	2.03806	0.0489429	FBgn0017414	cag
1641355_a_at	-53.3869	25.9658	-2.05605	0.0470835	FBgn0039857	RpL6
1641362_at	-41.1192	19.0098	-2.16305	0.0372552	FBgn0040376	CG13759
1641464_s_at	7.64311	3.72791	2.05024	0.0476772	FBgn0052850	CG32850
1641468_at	67.6544	25.1146	2.69383	0.0106605	-	-
1641478_s_at	-21.7483	10.6441	-2.04323	0.0484022	FBgn0262365	CG43063
1641496_a_at	-27.1761	9.85431	-2.75779	0.0090842	FBgn0039494	grass
1641512_at	85.7217	37.9717	2.25751	0.0301376	FBgn0029719	CG15473
1641520_at	-38.7711	13.0248	-2.97672	0.00518297	FBgn0036158	CG6149
1641534_at	-14.5752	5.44786	-2.67539	0.0111601	FBgn0039629	CG11842
1641557_at	-80.0536	34.0158	-2.35342	0.0241818	-	-
1641599_at	-38.3276	15.804	-2.42519	0.0204442	FBgn0025839	ND-B14.5A
1641625_at	76.8695	33.6128	2.28691	0.0281855	-	-
1641667_at	52.5697	23.0192	2.28374	0.0283907	-	-
1641721_a_at	-43.5031	21.1859	-2.05339	0.0473541	FBgn0039406	RpL34a
1641724_at	73.5552	32.402	2.27008	0.0292886	-	-
1641736_at	-91.7711	28.8252	-3.18371	0.00299568	FBgn0262898	-
1641742_at	79.2145	38.6539	2.04933	0.0477711	-	-
1641744_s_at	82.7501	33.9605	2.43666	0.019898	-	-

## Sheet: Supplementary table 3
SNP locus	β1	Standard error	t	P	Annotation [type, gene symbol (FlyBase ID)]
2L.10083465	12.6172	3.14553	4.01114	0.000291837	intronic, CG31714 (FBgn0032180)
2L.10128583	15.1977	3.69301	4.11525	0.000345949	intergenic, CG13135 (FBgn0032184) // intergenic, CG4839 (FBgn0032187) // nonsense, CG31714 (FBgn0032180)
2L.10172744	17.7076	4.33184	4.08778	0.000233161	intergenic, CG13137 (unknown FlyBase_ID)
2L.10211088	-12.0409	2.86543	-4.20214	0.000197828	intergenic, CG4901 (FBgn0032194) // intergenic, CG5727 (FBgn0032193)
2L.10211108	-11.5409	2.91933	-3.95326	0.000370165	intergenic, CG4901 (FBgn0032194) // intergenic, CG5727 (FBgn0032193)
2L.10211129	-12.1665	2.71678	-4.47826	8.06691e-05	intergenic, CG4901 (FBgn0032194) // intergenic, CG5727 (FBgn0032193)
2L.10211148	-10.8628	2.80052	-3.87886	0.000428673	intergenic, CG4901 (FBgn0032194) // intergenic, CG5727 (FBgn0032193)
2L.11115193	-12.8299	2.96184	-4.33176	0.000113267	synonymous, Gr32a (unknown FlyBase_ID)
2L.11115353	-11.1869	2.71189	-4.12511	0.000208919	intronic, Gr32a (unknown FlyBase_ID)
2L.11304393	11.1372	2.89404	3.84832	0.000483027	intergenic, CG14926 (unknown FlyBase_ID) // intergenic, Osi21 (unknown FlyBase_ID)
2L.11901582	20.7717	5.00616	4.14923	0.000337433	intergenic, CG42751 (FBgn0261805) // intergenic, Or33a (unknown FlyBase_ID) // intronic, Pde1c (FBgn0259225)
2L.11901583	20.7717	5.00616	4.14923	0.000337433	intergenic, CG42751 (FBgn0261805) // intergenic, Or33a (unknown FlyBase_ID) // intronic, Pde1c (FBgn0259225)
2L.11901584	20.7717	5.00616	4.14923	0.000337433	intergenic, CG42751 (FBgn0261805) // intergenic, Or33a (unknown FlyBase_ID) // intronic, Pde1c (FBgn0259225)
2L.12101738	12.3673	3.016	4.10057	0.000224561	nonsense, Patsas (FBgn0029137)
2L.12308835	12.6702	3.24488	3.90467	0.000425204	intergenic, CG31759 (FBgn0051759) // intergenic, CG31862 (unknown FlyBase_ID) // intronic, aret (FBgn0000114)
2L.12416712	-12.1233	2.6168	-4.63288	5.11365e-05	intronic, vir-1 (FBgn0043841)
2L.12540637	-12.3124	2.83986	-4.33557	0.000117037	intergenic, CG43051 (FBgn0262353) // intergenic, CR42746 (FBgn0261709) // UTR, bun (FBgn0259176)
2L.13055865	15.6635	3.97878	3.93676	0.000362439	intronic, CG9932 (FBgn0262160)
2L.13055879	15.6635	3.97878	3.93676	0.000362439	intronic, CG9932 (FBgn0262160)
2L.13055889	15.6635	3.97878	3.93676	0.000362439	intronic, CG9932 (FBgn0262160)
2L.13055924	17.9046	4.36047	4.10612	0.000229413	intronic, CG9932 (FBgn0262160)
2L.13057637	17.9046	4.36047	4.10612	0.000229413	intronic, CG9932 (FBgn0262160)
2L.13064709	17.9046	4.36047	4.10612	0.000229413	intergenic, CG5142 (FBgn0032470) // intergenic, CG9932 (FBgn0262160)
2L.13103025	16.0174	3.98905	4.01535	0.000298635	intergenic, CG5142 (FBgn0032470) // intergenic, CG9932 (FBgn0262160)
2L.13103039	16.0174	3.98905	4.01535	0.000298635	intergenic, CG5142 (FBgn0032470) // intergenic, CG9932 (FBgn0262160)
2L.13234347	16.2512	3.91277	4.15338	0.000192224	missense, CG15479 (unknown FlyBase_ID)
2L.13239570	15.6275	4.05529	3.8536	0.00049163	intergenic, CG5867 (unknown FlyBase_ID) // intergenic, CG5945 (unknown FlyBase_ID)
2L.13257583	13.5839	3.52657	3.85188	0.000478127	UTR, CG31851 (FBgn0051851)
2L.13257585	13.5839	3.52657	3.85188	0.000478127	UTR, CG31851 (FBgn0051851)
2L.13309055	18.2458	4.31533	4.22814	0.000167602	synonymous, CG16970 (FBgn0032504)
2L.13315528	-11.0628	2.75159	-4.0205	0.000294207	intergenic, CG16970 (FBgn0032504)
2L.13317423	-15.7255	4.01588	-3.91582	0.000411913	intergenic, CG16970 (FBgn0032504)
2L.13317426	-15.7255	4.01588	-3.91582	0.000411913	intergenic, CG16970 (FBgn0032504)
2L.13317543	-14.0878	3.3777	-4.17083	0.000226718	intergenic, CG16970 (FBgn0032504)
2L.13317548	-14.562	3.16489	-4.60111	6.71541e-05	intergenic, CG16970 (FBgn0032504)
2L.13317549	-13.9006	3.32651	-4.17872	0.000211429	intergenic, CG16970 (FBgn0032504)
2L.13359369	11.0709	2.7778	3.9855	0.000314513	intergenic, CG9377 (unknown FlyBase_ID) // intergenic, CG9395 (FBgn0032506)
2L.13359416	11.0709	2.7778	3.9855	0.000314513	intergenic, CG9377 (unknown FlyBase_ID) // intergenic, CG9395 (FBgn0032506)
2L.13363260	18.6673	4.57681	4.07867	0.000380687	intergenic, CG9377 (unknown FlyBase_ID) // intergenic, Nnp-1 (unknown FlyBase_ID)
2L.13474078	-11.6318	2.87566	-4.0449	0.000284661	intronic, CG42784 (FBgn0263354)
2L.13480147	14.9765	3.70805	4.03892	0.000289596	intronic, CG42784 (FBgn0263354) // intronic, CG42784 (FBgn0261855)
2L.13681540	-12.0649	2.92934	-4.11864	0.000221193	intronic, CG31814 (unknown FlyBase_ID)
2L.13681547	-12.0649	2.92934	-4.11864	0.000221193	intronic, CG31814 (unknown FlyBase_ID)
2L.13714235	11.0279	2.73449	4.03287	0.000294672	intergenic, CG7311 (FBgn0028848) // intergenic, CG9014 (unknown FlyBase_ID) // intronic, CG31814 (unknown FlyBase_ID)
2L.13714236	11.0279	2.73449	4.03287	0.000294672	intergenic, CG7311 (FBgn0028848) // intergenic, CG9014 (unknown FlyBase_ID) // intronic, CG31814 (unknown FlyBase_ID)
2L.1374185	18.0256	4.3462	4.14745	0.000203359	intergenic, CG14346 (unknown FlyBase_ID) // intergenic, lea (FBgn0002543)
2L.13794524	16.1502	3.92437	4.11536	0.000215003	missense, sec71 (unknown FlyBase_ID)
2L.13873410	14.5403	3.3951	4.28272	0.000142989	intergenic, CG7968 (unknown FlyBase_ID) // intergenic, Smg5 (unknown FlyBase_ID) // intronic, cenG1A (unknown FlyBase_ID)
2L.14486713	11.9276	2.8864	4.13235	0.000212524	intergenic, CG15283 (FBgn0028844) // intergenic, noc (unknown FlyBase_ID)
2L.14551134	13.4197	3.48308	3.85283	0.000492702	intergenic, CG3473 (unknown FlyBase_ID) // intergenic, CG4218 (unknown FlyBase_ID)
2L.14553469	12.9313	3.18281	4.06286	0.000337199	intergenic, CG3473 (unknown FlyBase_ID) // intergenic, CG4218 (unknown FlyBase_ID)
2L.1501618	11.2624	2.90737	3.87373	0.000435071	missense, CG7420 (FBgn0031344)
2L.1501626	11.2624	2.90737	3.87373	0.000435071	missense, CG7420 (FBgn0031344)
2L.1540237	12.8983	3.30874	3.89827	0.000405255	intergenic, Or22b (unknown FlyBase_ID) // intergenic, haf (unknown FlyBase_ID)
2L.15885802	-10.8203	2.79925	-3.86542	0.000492168	intergenic, CG7653 (unknown FlyBase_ID) // intergenic, CR31824 (unknown FlyBase_ID)
2L.15886762	12.4187	3.06918	4.04627	0.00028354	intergenic, CG7653 (unknown FlyBase_ID) // intergenic, CR31824 (unknown FlyBase_ID)
2L.16010089	11.2044	2.90175	3.86124	0.000481078	intergenic, BicC (FBgn0000182) // intergenic, CG31820 (FBgn0051820) // intronic, beat-Ic (FBgn0028644)
2L.16010101	11.4527	2.85864	4.00634	0.00030653	intergenic, BicC (FBgn0000182) // intergenic, CG31820 (FBgn0051820) // intronic, beat-Ic (FBgn0028644)
2L.16013735	-11.7222	2.85853	-4.10079	0.000242344	intergenic, BicC (FBgn0000182) // intergenic, CG31820 (FBgn0051820) // intronic, beat-Ic (FBgn0028644)
2L.16505479	12.606	3.01949	4.17489	0.000204264	intronic, Tpr2 (unknown FlyBase_ID)
2L.16583984	12.7017	3.23914	3.92133	0.000420403	intergenic, CG31815 (unknown FlyBase_ID) // intergenic, CG5968 (FBgn0032588) // intronic, CG42389 (FBgn0259735)
2L.16721995	15.1911	3.69905	4.10676	0.000238202	intronic, CG31782 (unknown FlyBase_ID) // intronic, Cyt-c-p (unknown FlyBase_ID)
2L.1690814	15.5697	4.03937	3.8545	0.00047456	intronic, chinmo (FBgn0086758)
2L.1691305	17.5698	4.39921	3.99384	0.000317812	intronic, chinmo (FBgn0086758)
2L.1691306	17.5698	4.39921	3.99384	0.000317812	intronic, chinmo (FBgn0086758)
2L.17060239	12.4369	2.99874	4.14736	0.000231091	intergenic, CG12620 (unknown FlyBase_ID) // intergenic, CG15136 (FBgn0032625)
2L.1722225	16.5628	3.9249	4.21993	0.00016448	intronic, CG18317 (FBgn0031359)
2L.1724407	17.8282	4.31807	4.12874	0.000206699	intergenic, CG18317 (FBgn0031359) // intergenic, Eno (FBgn0000579)
2L.1724540	17.8282	4.31807	4.12874	0.000206699	intergenic, CG18317 (FBgn0031359) // intergenic, Eno (FBgn0000579)
2L.1724622	17.9569	4.41243	4.06963	0.000265112	intergenic, CG18317 (FBgn0031359) // intergenic, Eno (FBgn0000579)
2L.1724881	15.8531	3.9524	4.01101	0.000354293	intergenic, CG18317 (FBgn0031359) // intergenic, Eno (FBgn0000579)
2L.1725082	17.8282	4.31807	4.12874	0.000206699	UTR, Eno (FBgn0000579)
2L.1725226	17.8282	4.31807	4.12874	0.000206699	UTR, Eno (FBgn0000579)
2L.1725716	17.0864	3.82695	4.46476	7.98355e-05	synonymous, Eno (unknown FlyBase_ID)
2L.1726697	17.8282	4.31807	4.12874	0.000206699	intronic, Eno (FBgn0000579)
2L.1726699	17.8282	4.31807	4.12874	0.000206699	intronic, Eno (FBgn0000579)
2L.17311386	10.907	2.76064	3.95091	0.000359755	intergenic, CG34170 (FBgn0085199) // intergenic, CG6380 (FBgn0032632)
2L.17537125	11.2499	2.76498	4.06872	0.000265808	intergenic, CG15145 (FBgn0032649) // intergenic, CG7094 (unknown FlyBase_ID)
2L.17609582	-12.4885	3.15833	-3.95414	0.00035642	intergenic, CG15147 (FBgn0032654) // intergenic, Sytalpha (FBgn0261089)
2L.17651543	12.3222	2.89195	4.26086	0.000139857	intronic, CadN (unknown FlyBase_ID)
2L.17692392	11.826	2.80318	4.21877	0.000188699	intronic, CadN (unknown FlyBase_ID)
2L.17692394	11.7034	2.6523	4.41256	9.78326e-05	intronic, CadN (unknown FlyBase_ID)
2L.17778976	11.2942	2.73982	4.12226	0.000248108	intergenic, CadN (unknown FlyBase_ID) // intergenic, CadN2 (unknown FlyBase_ID)
2L.17779043	11.5158	2.89416	3.97899	0.00035712	intergenic, CadN (unknown FlyBase_ID) // intergenic, CadN2 (unknown FlyBase_ID)
2L.17801467	-10.7995	2.79198	-3.86805	0.000471868	intronic, CadN2 (FBgn0262011)
2L.1837018	12.679	2.9308	4.32614	0.00012598	intronic, CG31665 (FBgn0051665)
2L.1843108	10.9671	2.78921	3.93196	0.000367528	missense, CG31665 (FBgn0051665)
2L.1864272	15.7106	3.52587	4.45581	8.61705e-05	intronic, CG31663 (FBgn0051663)
2L.1864281	15.7303	3.26174	4.82267	2.7379e-05	intronic, CG31663 (FBgn0051663)
2L.1864719	12.9982	3.34698	3.88356	0.000436648	intronic, CG31663 (FBgn0051663)
2L.1868579	11.736	3.01125	3.8974	0.000419643	intronic, CG31663 (FBgn0051663)
2L.1869028	15.9439	3.99745	3.98852	0.000322737	intronic, CG31663 (FBgn0051663)
2L.1875576	13.1729	2.96911	4.43663	8.67853e-05	intergenic, CG15358 (unknown FlyBase_ID) // intergenic, CG7295 (unknown FlyBase_ID) // intronic, CG31663 (FBgn0051663)
2L.1883223	11.2653	2.61805	4.30292	0.000123423	intronic, CG15358 (unknown FlyBase_ID)
2L.1923010	11.3793	2.71446	4.19213	0.000178446	intronic, CG7337 (FBgn0031374)
2L.19394672	13.8305	3.44269	4.01735	0.000296911	synonymous, CG17544 (FBgn0032775) // synonymous, CG31798 (FBgn0051798)
2L.19720525	15.53	4.01197	3.87092	0.000452757	intergenic, CG10462 (FBgn0032815) // intergenic, scw (FBgn0005590) // intronic, Lar (FBgn0000464)
2L.19720564	15.7059	3.97414	3.95203	0.000346703	intergenic, CG10462 (FBgn0032815) // intergenic, scw (FBgn0005590) // intronic, Lar (FBgn0000464)
2L.19721778	15.7059	3.97414	3.95203	0.000346703	intergenic, CG10462 (FBgn0032815) // intergenic, scw (FBgn0005590) // intronic, Lar (FBgn0000464)
2L.1989302	11.4611	2.88572	3.97165	0.000327465	intergenic, CR42874 (FBgn0262148) // intergenic, Npc2a (FBgn0031381)
2L.1989577	11.3014	2.77264	4.07607	0.000250388	intergenic, CR42874 (FBgn0262148)
2L.20715138	11.1808	2.81504	3.97181	0.000364466	intergenic, CG9316 (FBgn0032878) // intergenic, Hr38 (FBgn0014859)
2L.21862553	-11.6802	2.99337	-3.90203	0.000443945	intergenic, CG11629 (FBgn0032965) // intergenic, tsh (unknown FlyBase_ID)
2L.2209554	10.7784	2.80957	3.83632	0.00048468	intergenic, CG15385 (FBgn0031397) // intergenic, CG33124 (unknown FlyBase_ID)
2L.2209559	10.7784	2.80957	3.83632	0.00048468	intergenic, CG15385 (FBgn0031397) // intergenic, CG33124 (unknown FlyBase_ID)
2L.2210149	14.5968	3.35442	4.3515	0.000116982	UTR, CG15385 (FBgn0031397)
2L.2210152	14.0759	3.471	4.0553	0.00026596	UTR, CG15385 (FBgn0031397)
2L.2210155	14.7253	3.13596	4.69562	4.00928e-05	UTR, CG15385 (FBgn0031397)
2L.2210174	14.0759	3.471	4.0553	0.00026596	UTR, CG15385 (FBgn0031397)
2L.2210242	14.0759	3.471	4.0553	0.00026596	UTR, CG15385 (FBgn0031397)
2L.2210247	14.0759	3.471	4.0553	0.00026596	UTR, CG15385 (FBgn0031397)
2L.2210249	14.0759	3.471	4.0553	0.00026596	nonsense, CG15385 (FBgn0031397)
2L.2210255	14.0759	3.471	4.0553	0.00026596	missense, CG15385 (unknown FlyBase_ID)
2L.2210276	14.0759	3.471	4.0553	0.00026596	synonymous, CG15385 (unknown FlyBase_ID)
2L.2210281	14.0759	3.471	4.0553	0.00026596	missense, CG15385 (unknown FlyBase_ID)
2L.2233075	15.9369	3.88971	4.09718	0.000244876	intronic, gho (unknown FlyBase_ID)
2L.2316529	14.6293	3.7486	3.90261	0.000427703	intronic, CG9967 (unknown FlyBase_ID) // intronic, eys (FBgn0031414)
2L.2368984	18.0256	4.3462	4.14745	0.000203359	UTR, Axud1 (unknown FlyBase_ID)
2L.2368987	17.7823	4.35816	4.08024	0.000257136	UTR, Axud1 (unknown FlyBase_ID)
2L.2369006	17.8282	4.31807	4.12874	0.000206699	UTR, Axud1 (unknown FlyBase_ID)
2L.2369011	18.0256	4.3462	4.14745	0.000203359	UTR, Axud1 (unknown FlyBase_ID)
2L.2402428	13.2085	3.32336	3.97444	0.000336141	intronic, VGlut (unknown FlyBase_ID)
2L.2402434	13.2085	3.32336	3.97444	0.000336141	intronic, VGlut (unknown FlyBase_ID)
2L.2527168	12.1839	3.08741	3.94634	0.000364531	intergenic, CG3515 (unknown FlyBase_ID) // intergenic, CG3528 (FBgn0031430)
2L.2527298	12.7388	3.02596	4.20981	0.000176765	intergenic, CG3515 (unknown FlyBase_ID) // intergenic, CG3528 (FBgn0031430)
2L.2649096	17.5698	4.39921	3.99384	0.000317812	missense, CG33125 (unknown FlyBase_ID)
2L.2650051	17.3738	4.36922	3.97641	0.00032296	synonymous, CG33125 (unknown FlyBase_ID)
2L.2675337	17.7076	4.33184	4.08778	0.000233161	UTR, CG31690 (FBgn0051690)
2L.2736813	15.8073	4.01292	3.93911	0.000372204	intronic, CG31689 (unknown FlyBase_ID)
2L.2736865	20.2363	4.35809	4.64339	9.39048e-05	intronic, CG31689 (unknown FlyBase_ID)
2L.2859308	14.2983	2.81642	5.07677	1.27205e-05	intronic, CG2991 (unknown FlyBase_ID)
2L.2873368	-12.2363	2.64177	-4.63184	5.77481e-05	intergenic, CG8813 (FBgn0031476) // intergenic, CG8814 (FBgn0031478) // intronic, CG31694 (FBgn0051694)
2L.2873384	-12.5599	2.80873	-4.47173	7.81993e-05	intergenic, CG8813 (FBgn0031476) // intergenic, CG8814 (FBgn0031478) // intronic, CG31694 (FBgn0051694)
2L.2873386	-12.5599	2.80873	-4.47173	7.81993e-05	intergenic, CG8813 (FBgn0031476) // intergenic, CG8814 (FBgn0031478) // intronic, CG31694 (FBgn0051694)
2L.2873406	-11.612	2.83918	-4.08992	0.000271862	intergenic, CG8813 (FBgn0031476) // intergenic, CG8814 (FBgn0031478) // intronic, CG31694 (FBgn0051694)
2L.2873408	-12.4698	2.59344	-4.80823	3.04078e-05	intergenic, CG8813 (FBgn0031476) // intergenic, CG8814 (FBgn0031478) // intronic, CG31694 (FBgn0051694)
2L.2873412	-13.186	2.58769	-5.09565	1.29103e-05	intergenic, CG8813 (FBgn0031476) // intergenic, CG8814 (FBgn0031478) // intronic, CG31694 (FBgn0051694)
2L.2873429	-13.1898	2.64534	-4.98606	1.67326e-05	intergenic, CG8813 (FBgn0031476) // intergenic, CG8814 (FBgn0031478) // intronic, CG31694 (FBgn0051694)
2L.2873459	-12.5471	2.68534	-4.67244	5.13592e-05	intergenic, CG8813 (FBgn0031476) // intergenic, CG8814 (FBgn0031478) // intronic, CG31694 (FBgn0051694)
2L.2873464	13.3766	2.91456	4.58959	8.51164e-05	intergenic, CG8813 (FBgn0031476) // intergenic, CG8814 (FBgn0031478) // intronic, CG31694 (FBgn0051694)
2L.2873547	-12.7902	2.68826	-4.75781	3.7591e-05	intergenic, CG8813 (FBgn0031476) // intergenic, CG8814 (FBgn0031478) // intronic, CG31694 (FBgn0051694)
2L.2873548	-12.0213	2.87163	-4.18623	0.000197723	intergenic, CG8813 (FBgn0031476) // intergenic, CG8814 (FBgn0031478) // intronic, CG31694 (FBgn0051694)
2L.2873593	-12.6752	2.89288	-4.3815	0.000112605	intergenic, CG8813 (FBgn0031476) // intergenic, CG8814 (FBgn0031478) // intronic, CG31694 (FBgn0051694)
2L.2874736	11.3901	2.73798	4.16005	0.000204198	intergenic, CG8813 (FBgn0031476) // intergenic, CG8814 (FBgn0031478)
2L.2918062	12.0845	2.72775	4.4302	8.4403e-05	intronic, lilli (FBgn0041111)
2L.2954584	16.3555	3.49793	4.67578	4.50409e-05	intergenic, Rbp9 (FBgn0010263) // intergenic, lilli (FBgn0041111)
2L.2992469	15.9072	4.00163	3.97516	0.000335439	missense, okr (FBgn0002989)
2L.2992481	15.9072	4.00163	3.97516	0.000335439	synonymous, okr (FBgn0002989)
2L.2993343	15.9072	4.00163	3.97516	0.000335439	UTR, CG3558 (FBgn0025681)
2L.2998972	12.6359	3.06841	4.11807	0.000240349	intergenic, CG17265 (unknown FlyBase_ID) // intergenic, CG3558 (FBgn0025681)
2L.3003551	12.3594	3.06742	4.02924	0.000286852	intergenic, CG17265 (unknown FlyBase_ID) // intergenic, CG3558 (FBgn0025681)
2L.3003631	12.3594	3.06742	4.02924	0.000286852	intergenic, CG17265 (unknown FlyBase_ID) // intergenic, CG3558 (FBgn0025681)
2L.3003689	12.3594	3.06742	4.02924	0.000286852	intergenic, CG17265 (unknown FlyBase_ID) // intergenic, CG3558 (FBgn0025681)
2L.3003851	13.1375	3.38777	3.87793	0.00045881	intergenic, CG17265 (unknown FlyBase_ID) // intergenic, CG3558 (FBgn0025681)
2L.3154003	-13.8987	2.741	-5.07067	1.39104e-05	intronic, Mad (unknown FlyBase_ID)
2L.3262576	13.5229	3.48418	3.88124	0.000425727	intergenic, CG3347 (FBgn0031513) // intergenic, CG34393 (FBgn0085422)
2L.3301442	16.8954	3.89584	4.33677	0.000122128	synonymous, CG9663 (unknown FlyBase_ID)
2L.3388113	12.2492	2.91874	4.19673	0.000183606	missense, CG42460 (unknown FlyBase_ID)
2L.3411406	14.651	3.72302	3.93525	0.000376366	intergenic, CG31952 (FBgn0051952) // intergenic, CG8840 (FBgn0031531) // intronic, pgant2 (FBgn0031530)
2L.3424603	15.3001	2.85543	5.35825	5.42009e-06	intergenic, CG2772 (unknown FlyBase_ID) // intergenic, CG31952 (FBgn0051952) // intergenic, pgant2 (FBgn0031530)
2L.3425862	13.3099	3.36666	3.95344	0.000369977	intergenic, CG2772 (unknown FlyBase_ID) // intergenic, CG31952 (FBgn0051952) // intergenic, pgant2 (FBgn0031530)
2L.3425939	15.4726	3.29933	4.6896	4.08221e-05	intergenic, CG2772 (unknown FlyBase_ID) // intergenic, CG31952 (FBgn0051952) // intergenic, pgant2 (FBgn0031530)
2L.3426528	14.3684	3.70493	3.87819	0.000429508	intergenic, CG2772 (unknown FlyBase_ID) // intergenic, CG31952 (FBgn0051952) // intergenic, pgant2 (FBgn0031530)
2L.3427607	12.3914	3.22028	3.84794	0.000483547	intergenic, CG2772 (unknown FlyBase_ID) // intergenic, CG31952 (FBgn0051952)
2L.3429838	14.934	3.70869	4.02677	0.000299883	intergenic, CG2772 (unknown FlyBase_ID) // intergenic, CG31952 (FBgn0051952)
2L.3449766	17.9046	4.36047	4.10612	0.000229413	UTR, CG2774 (unknown FlyBase_ID)
2L.3455813	16.5724	3.92374	4.22361	0.000162715	nonsense, Cog3 (unknown FlyBase_ID)
2L.3464470	13.1365	2.68005	4.90158	2.02886e-05	missense, msl-2 (unknown FlyBase_ID)
2L.3464776	13.6499	3.2239	4.23396	0.000151473	synonymous, msl-2 (unknown FlyBase_ID)
2L.3468748	13.9084	3.44177	4.04106	0.000267384	missense, CG3238 (unknown FlyBase_ID)
2L.3471504	14.1484	3.46257	4.08611	0.000243178	missense, CG31776 (FBgn0051776)
2L.3471653	16.4948	3.49572	4.71857	3.7428e-05	intronic, CG31776 (FBgn0051776)
2L.3472437	15.9877	3.9428	4.05492	0.000256752	intergenic, CG31776 (FBgn0051776) // intergenic, pgant4 (FBgn0051956)
2L.3472448	15.9877	3.9428	4.05492	0.000256752	intergenic, CG31776 (FBgn0051776) // intergenic, pgant4 (FBgn0051956)
2L.3476000	15.9557	3.23031	4.93937	1.92648e-05	intergenic, Thor (FBgn0022073) // intergenic, pgant4 (FBgn0051956)
2L.3476087	16.7667	3.46856	4.83389	2.81747e-05	intergenic, Thor (FBgn0022073) // intergenic, pgant4 (FBgn0051956)
2L.3476131	16.7965	3.8249	4.39136	0.00011531	intergenic, Thor (FBgn0022073) // intergenic, pgant4 (FBgn0051956)
2L.3482082	13.2359	3.34029	3.96252	0.000360503	intronic, CG15414 (FBgn0031542)
2L.3488842	15.9877	3.9428	4.05492	0.000256752	intronic, CG15414 (FBgn0031542)
2L.3488859	16.1896	3.97132	4.07662	0.000249987	intronic, CG15414 (FBgn0031542)
2L.3488870	16.0157	4.01263	3.99132	0.000331975	intronic, CG15414 (FBgn0031542)
2L.3507804	16.0497	4.01619	3.99625	0.000327322	intergenic, CG31954 (FBgn0051954) // intergenic, tim (FBgn0014396)
2L.3606253	-11.4787	2.70248	-4.24746	0.000151709	intronic, odd (unknown FlyBase_ID)
2L.3682287	13.582	3.23185	4.20255	0.000166238	intergenic, CG16704 (FBgn0031558) // intergenic, Sfp24Bc (FBgn0261054) // intronic, CG34340 (FBgn0085369)
2L.3708894	11.5993	2.97384	3.90043	0.000402721	intronic, cutlet (FBgn0015376)
2L.3771537	15.3999	4.00726	3.84301	0.000475432	intergenic, bowl (unknown FlyBase_ID) // intergenic, mir-1004 (unknown FlyBase_ID)
2L.3787718	15.0403	3.64247	4.12915	0.000296938	intergenic, CG31958 (unknown FlyBase_ID) // intergenic, CG3921 (unknown FlyBase_ID)
2L.3838594	16.9484	3.87757	4.37089	0.00010544	UTR, slp2 (unknown FlyBase_ID)
2L.3877458	-10.6373	2.70619	-3.93074	0.000368839	intronic, capu (FBgn0000256)
2L.4017819	12.9686	3.32381	3.90173	0.00041445	intergenic, CG10039 (FBgn0031581) // intergenic, ed (unknown FlyBase_ID)
2L.4046419	17.372	3.82364	4.54331	6.31994e-05	intronic, ed (unknown FlyBase_ID)
2L.4139871	17.6785	4.33514	4.07794	0.000239992	intergenic, CG2955 (unknown FlyBase_ID) // intergenic, Sr-CI (unknown FlyBase_ID)
2L.4149603	-12.4614	3.0556	-4.07822	0.000248824	synonymous, CG2955 (unknown FlyBase_ID)
2L.4153421	16.5783	3.92303	4.2259	0.000161624	intergenic, CG2955 (unknown FlyBase_ID) // intergenic, Or24a (FBgn0026394)
2L.4209145	15.9279	3.57005	4.46153	8.06054e-05	intronic, ft (unknown FlyBase_ID)
2L.4236646	-10.6047	2.6936	-3.93701	0.000362186	intergenic, CG15425 (FBgn0031591) // intergenic, RpL40 (unknown FlyBase_ID)
2L.4284016	14.7594	3.73704	3.9495	0.000420274	intronic, tutl (FBgn0010473)
2L.4284017	14.7594	3.73704	3.9495	0.000420274	intronic, tutl (FBgn0010473)
2L.4284018	14.7594	3.73704	3.9495	0.000420274	intronic, tutl (FBgn0010473)
2L.4426637	12.4377	2.86585	4.33997	0.000126982	intergenic, CG34177 (FBgn0085206) // intergenic, tRNA:CR31963 (unknown FlyBase_ID) // intergenic, CG15431 (FBgn0031602)
2L.4427327	-10.3705	2.63039	-3.94258	0.000381639	intergenic, CG34177 (FBgn0085206) // intergenic, tRNA:CR31963 (unknown FlyBase_ID) // intergenic, CG15431 (FBgn0031602)
2L.4427825	13.4939	2.79293	4.83145	2.6666e-05	intergenic, CG34177 (FBgn0085206) // intergenic, tRNA:CR31963 (unknown FlyBase_ID) // intergenic, CG15431 (FBgn0031602)
2L.4503187	15.8381	4.00945	3.9502	0.000360488	intronic, dp (FBgn0053196)
2L.4503688	15.663	4.05126	3.8662	0.000474356	synonymous, dp (FBgn0053196)
2L.4527009	11.2723	2.76384	4.07849	0.00024863	synonymous, dp (FBgn0053196)
2L.4529118	15.5076	3.99571	3.88107	0.000425938	synonymous, dp (FBgn0053196)
2L.4530745	13.0399	3.14627	4.14456	0.000205083	intronic, dp (FBgn0053196)
2L.4558867	15.6966	3.61939	4.33681	0.000122112	synonymous, dp (FBgn0053196)
2L.4558944	15.8632	3.57827	4.43321	8.76705e-05	missense, dp (FBgn0053196)
2L.4559287	15.6071	3.98494	3.91651	0.000384389	synonymous, dp (FBgn0053196)
2L.4559311	15.6071	3.98494	3.91651	0.000384389	synonymous, dp (FBgn0053196)
2L.4560988	14.8962	3.39336	4.38981	0.000104575	missense, dp (FBgn0053196)
2L.4563537	15.634	3.55975	4.39187	9.46626e-05	intronic, dp (FBgn0053196)
2L.4563546	15.8632	3.57827	4.43321	8.76705e-05	intronic, dp (FBgn0053196)
2L.4564385	16.2633	3.5636	4.56372	0.000106332	intronic, dp (FBgn0053196)
2L.4601073	16.4012	3.89535	4.21045	0.000162398	intergenic, BG642163 (FBgn0083938) // intergenic, HP6 (unknown FlyBase_ID)
2L.4601084	16.4012	3.89535	4.21045	0.000162398	intergenic, BG642163 (FBgn0083938) // intergenic, HP6 (unknown FlyBase_ID)
2L.4601085	16.8831	4.35414	3.87748	0.000444328	intergenic, BG642163 (FBgn0083938) // intergenic, HP6 (unknown FlyBase_ID)
2L.4601090	16.4012	3.89535	4.21045	0.000162398	intergenic, BG642163 (FBgn0083938) // intergenic, HP6 (unknown FlyBase_ID)
2L.4601122	16.4012	3.89535	4.21045	0.000162398	intergenic, BG642163 (FBgn0083938) // intergenic, HP6 (unknown FlyBase_ID)
2L.4601131	16.8831	4.35414	3.87748	0.000444328	intergenic, BG642163 (FBgn0083938) // intergenic, HP6 (unknown FlyBase_ID)
2L.4610098	16.0781	3.55075	4.52809	6.61303e-05	intergenic, BG642163 (FBgn0083938) // intergenic, HP6 (unknown FlyBase_ID)
2L.4774791	16.252	3.97768	4.08581	0.00025304	intergenic, CG3294 (FBgn0031628) // intergenic, CG42523 (unknown FlyBase_ID) // intronic, CG15630 (FBgn0031627)
2L.4774792	16.252	3.97768	4.08581	0.00025304	intergenic, CG3294 (FBgn0031628) // intergenic, CG42523 (unknown FlyBase_ID) // intronic, CG15630 (FBgn0031627)
2L.4774865	16.0723	4.0957	3.92418	0.000433184	intergenic, CG3294 (FBgn0031628) // intergenic, CG42523 (unknown FlyBase_ID) // intronic, CG15630 (FBgn0031627)
2L.4775053	11.5763	2.69055	4.30258	0.000128995	intergenic, CG3294 (FBgn0031628) // intergenic, CG42523 (unknown FlyBase_ID) // intronic, CG15630 (FBgn0031627)
2L.4775089	11.5763	2.69055	4.30258	0.000128995	intergenic, CG3294 (FBgn0031628) // intergenic, CG42523 (unknown FlyBase_ID) // intronic, CG15630 (FBgn0031627)
2L.4775153	11.5763	2.69055	4.30258	0.000128995	intergenic, CG3294 (FBgn0031628) // intergenic, CG42523 (unknown FlyBase_ID) // intronic, CG15630 (FBgn0031627)
2L.4775195	12.1875	2.72628	4.47038	8.25588e-05	intergenic, CG3294 (FBgn0031628) // intergenic, CG42523 (unknown FlyBase_ID) // intronic, CG15630 (FBgn0031627)
2L.4775264	11.5763	2.69055	4.30258	0.000128995	intergenic, CG3294 (FBgn0031628) // intergenic, CG42523 (unknown FlyBase_ID) // intronic, CG15630 (FBgn0031627)
2L.4778650	15.675	4.02772	3.89179	0.000426456	intergenic, CG3294 (FBgn0031628) // intergenic, CG42523 (unknown FlyBase_ID) // intronic, CG15630 (FBgn0031627)
2L.4781149	18.1045	4.30741	4.2031	0.000172799	intergenic, CG3294 (FBgn0031628) // intergenic, CG42523 (unknown FlyBase_ID) // intronic, CG15630 (FBgn0031627)
2L.4782056	15.666	3.62329	4.32371	0.000126877	intergenic, CG3294 (FBgn0031628) // intergenic, CG42523 (unknown FlyBase_ID) // intronic, CG15630 (FBgn0031627)
2L.4783372	-11.9977	3.00261	-3.99574	0.000354452	intergenic, CG3294 (FBgn0031628) // intergenic, CG42523 (unknown FlyBase_ID) // intronic, CG15630 (FBgn0031627)
2L.4837621	13.9815	3.22776	4.33163	0.000123977	UTR, CG15626 (FBgn0031635)
2L.4837631	12.4007	3.06265	4.04902	0.000270854	UTR, CG15626 (FBgn0031635)
2L.4856822	-10.6384	2.68456	-3.9628	0.000336015	intronic, pog (FBgn0051660)
2L.4856838	11.493	2.88219	3.98759	0.000312601	intronic, pog (FBgn0051660)
2L.4859674	-11.0215	2.69091	-4.09584	0.000227703	intronic, pog (FBgn0051660)
2L.4892852	-15.8292	4.04472	-3.91355	0.000414582	intronic, CG3036 (unknown FlyBase_ID)
2L.5083046	17.8282	4.31807	4.12874	0.000206699	intronic, pgant5 (FBgn0031681)
2L.5228400	-11.4188	2.76257	-4.13339	0.000230043	intronic, tkv (unknown FlyBase_ID)
2L.5248334	16.3661	3.89944	4.19703	0.000168974	intergenic, CR14033 (unknown FlyBase_ID) // intergenic, Cyp4ac1 (unknown FlyBase_ID) // intronic, tkv (unknown FlyBase_ID)
2L.5248343	16.3661	3.89944	4.19703	0.000168974	intergenic, CR14033 (unknown FlyBase_ID) // intergenic, Cyp4ac1 (unknown FlyBase_ID) // intronic, tkv (unknown FlyBase_ID)
2L.5248347	16.8404	4.35886	3.86348	0.000462509	intergenic, CR14033 (unknown FlyBase_ID) // intergenic, Cyp4ac1 (unknown FlyBase_ID) // intronic, tkv (unknown FlyBase_ID)
2L.5488187	-10.8947	2.79709	-3.895	0.000409107	intergenic, CG14020 (FBgn0031707) // intergenic, mid (unknown FlyBase_ID)
2L.5757291	17.6785	4.33514	4.07794	0.000239992	intergenic, CG11029 (unknown FlyBase_ID) // intergenic, obst-E (FBgn0031737) // intronic, CG11030 (FBgn0031736)
2L.5817035	12.2903	2.9474	4.16988	0.000190454	intergenic, CG11034 (unknown FlyBase_ID) // intergenic, CG31644 (unknown FlyBase_ID)
2L.6041094	14.8717	3.63129	4.09544	0.000246109	missense, CG31643 (unknown FlyBase_ID)
2L.6058068	13.043	3.34199	3.90278	0.0004132	synonymous, CG13995 (unknown FlyBase_ID)
2L.6092162	-11.4507	2.61235	-4.38331	9.71152e-05	synonymous, Kr-h1 (FBgn0028420)
2L.6107771	14.2099	3.02429	4.6986	4.20967e-05	intronic, stai (FBgn0051641)
2L.6203925	-12.0852	2.97602	-4.06086	0.000261701	intronic, CG34380 (FBgn0085409)
2L.6215009	11.6484	2.9188	3.99082	0.000320599	intergenic, CG34380 (FBgn0085409) // intergenic, Ugt37b1 (unknown FlyBase_ID)
2L.6215010	11.6484	2.9188	3.99082	0.000320599	intergenic, CG34380 (FBgn0085409) // intergenic, Ugt37b1 (unknown FlyBase_ID)
2L.6215110	11.6484	2.9188	3.99082	0.000320599	intergenic, CG34380 (FBgn0085409) // intergenic, Ugt37b1 (unknown FlyBase_ID)
2L.6215117	11.6484	2.9188	3.99082	0.000320599	intergenic, CG34380 (FBgn0085409) // intergenic, Ugt37b1 (unknown FlyBase_ID)
2L.6215127	11.6484	2.9188	3.99082	0.000320599	intergenic, CG34380 (FBgn0085409) // intergenic, Ugt37b1 (unknown FlyBase_ID)
2L.6215131	11.6484	2.9188	3.99082	0.000320599	intergenic, CG34380 (FBgn0085409) // intergenic, Ugt37b1 (unknown FlyBase_ID)
2L.6573416	-12.7664	3.32292	-3.84194	0.0004769	intronic, CG11319 (unknown FlyBase_ID)
2L.6610571	12.9238	3.18733	4.05473	0.000276726	intergenic, CG11050 (FBgn0031836) // intergenic, CG11319 (unknown FlyBase_ID)
2L.6620039	17.1017	4.37969	3.90477	0.000425081	intronic, CG11320 (FBgn0031837)
2L.6734622	13.8652	3.46715	3.99901	0.000313099	intronic, TTLL3B (FBgn0031853)
2L.7129770	14.7658	3.55559	4.15285	0.000263774	intronic, Pvf3 (FBgn0085407)
2L.7129785	16.2954	3.52165	4.6272	9.79309e-05	intronic, Pvf3 (FBgn0085407)
2L.7151221	11.1041	2.67038	4.15826	0.000197032	intronic, Pvf3 (FBgn0085407)
2L.7398079	-11.9225	2.93521	-4.0619	0.000322021	intronic, CG5160 (FBgn0031906) // intronic, CG5171 (FBgn0031907)
2L.7401104	10.9339	2.79283	3.91501	0.000386066	intronic, CG5171 (FBgn0031907)
2L.7401640	11.1596	2.71502	4.11032	0.000218213	intronic, CG5171 (FBgn0031907)
2L.7517976	-11.0138	2.80546	-3.92584	0.000400307	intronic, Rapgap1 (FBgn0085403)
2L.7560156	15.1737	3.61325	4.19946	0.000182159	intronic, Rapgap1 (FBgn0085403)
2L.7623129	13.2713	3.31621	4.00195	0.000310448	intergenic, CG13792 (unknown FlyBase_ID) // intergenic, CG6739 (unknown FlyBase_ID)
2L.7623890	14.4647	3.42503	4.22324	0.000162891	intergenic, CG13792 (unknown FlyBase_ID) // intergenic, CG6739 (unknown FlyBase_ID)
2L.7633438	10.9098	2.81654	3.87346	0.000481149	intergenic, CG13792 (unknown FlyBase_ID) // intergenic, CG6739 (unknown FlyBase_ID)
2L.7633460	12.0003	2.81908	4.2568	0.0001542	intergenic, CG13792 (unknown FlyBase_ID) // intergenic, CG6739 (unknown FlyBase_ID)
2L.7633464	11.8641	2.8753	4.1262	0.000234826	intergenic, CG13792 (unknown FlyBase_ID) // intergenic, CG6739 (unknown FlyBase_ID)
2L.7633588	11.4065	2.93997	3.87981	0.000490321	intergenic, CG13792 (unknown FlyBase_ID) // intergenic, CG6739 (unknown FlyBase_ID)
2L.7633859	13.1365	3.33151	3.94309	0.000367954	intergenic, CG13792 (unknown FlyBase_ID) // intergenic, CG6739 (unknown FlyBase_ID)
2L.7756056	15.6924	3.5526	4.41716	8.77654e-05	intronic, CG7196 (unknown FlyBase_ID)
2L.8110849	12.5837	3.24559	3.87717	0.000476151	intergenic, Bsg (FBgn0011219) // intergenic, CG8683 (FBgn0031985)
2L.8110930	13.7723	3.0291	4.54668	6.25693e-05	intergenic, Bsg (FBgn0011219) // intergenic, CG8683 (FBgn0031985)
2L.843246	-12.5237	2.76033	-4.53705	6.12385e-05	intronic, drongo (FBgn0020304)
2L.8468222	17.8282	4.31807	4.12874	0.000206699	intergenic, d (FBgn0262029)
2L.8520050	15.6289	3.98256	3.92434	0.000375751	intronic, CG13091 (unknown FlyBase_ID)
2L.8520157	15.6289	3.98256	3.92434	0.000375751	missense, CG13091 (unknown FlyBase_ID)
2L.8520273	15.6289	3.98256	3.92434	0.000375751	synonymous, CG13091 (unknown FlyBase_ID)
2L.8520294	15.4527	4.0205	3.84349	0.000489748	synonymous, CG13091 (unknown FlyBase_ID)
2L.8521314	15.6289	3.98256	3.92434	0.000375751	missense, CG13091 (unknown FlyBase_ID)
2L.8521332	15.6289	3.98256	3.92434	0.000375751	synonymous, CG13091 (unknown FlyBase_ID)
2L.8521447	15.6289	3.98256	3.92434	0.000375751	intronic, CG13091 (unknown FlyBase_ID)
2L.8521633	15.6289	3.98256	3.92434	0.000375751	UTR, CG13091 (unknown FlyBase_ID)
2L.8523762	15.008	3.63382	4.1301	0.000205875	synonymous, Acer (unknown FlyBase_ID)
2L.8523852	15.4527	4.0205	3.84349	0.000489748	missense, Acer (unknown FlyBase_ID)
2L.8524089	14.8362	3.67215	4.0402	0.000277878	synonymous, Acer (unknown FlyBase_ID)
2L.8524323	15.008	3.63382	4.1301	0.000205875	synonymous, Acer (unknown FlyBase_ID)
2L.8524326	15.008	3.63382	4.1301	0.000205875	synonymous, Acer (unknown FlyBase_ID)
2L.8524431	14.8945	3.68489	4.04204	0.000276397	synonymous, Acer (unknown FlyBase_ID)
2L.8524906	14.8362	3.67215	4.0402	0.000277878	UTR, Acer (unknown FlyBase_ID)
2L.8525014	15.008	3.63382	4.1301	0.000205875	intergenic, Acer (unknown FlyBase_ID) // intergenic, CG34441 (FBgn0085470)
2L.8528721	15.9422	3.96187	4.0239	0.000291324	intergenic, CG17834 (unknown FlyBase_ID) // intergenic, lmg (FBgn0085469)
2L.8528818	18.8199	4.48294	4.19812	0.000261542	intergenic, CG17834 (unknown FlyBase_ID) // intergenic, lmg (FBgn0085469)
2L.8528825	18.8199	4.48294	4.19812	0.000261542	intergenic, CG17834 (unknown FlyBase_ID) // intergenic, lmg (FBgn0085469)
2L.8528846	17.6812	4.35129	4.06343	0.000292959	intergenic, CG17834 (unknown FlyBase_ID) // intergenic, lmg (FBgn0085469)
2L.8528865	16.7968	4.27908	3.92532	0.000449377	intergenic, CG17834 (unknown FlyBase_ID) // intergenic, lmg (FBgn0085469)
2L.8529111	15.008	3.63382	4.1301	0.000205875	intergenic, CG17834 (unknown FlyBase_ID) // intergenic, lmg (FBgn0085469)
2L.8765018	-12.0243	2.86306	-4.19981	0.000190164	intergenic, CG12438 (FBgn0032065) // intergenic, CG9463 (FBgn0032066)
2L.885276	12.4567	3.08789	4.03403	0.000293691	intergenic, CG15824 (unknown FlyBase_ID) // intergenic, Lsp1beta (unknown FlyBase_ID)
2L.885367	12.0481	3.1026	3.88324	0.000437048	intergenic, CG15824 (unknown FlyBase_ID) // intergenic, Lsp1beta (unknown FlyBase_ID)
2L.885368	12.0481	3.1026	3.88324	0.000437048	intergenic, CG15824 (unknown FlyBase_ID) // intergenic, Lsp1beta (unknown FlyBase_ID)
2L.9276727	15.013	3.63325	4.13211	0.000204655	intergenic, CG42844 (FBgn0262033) // intergenic, lectin-30A (FBgn0040097) // intronic, Ggamma30A (FBgn0028433)
2L.9423985	11.9388	2.9399	4.06096	0.000261624	synonymous, CG3759 (FBgn0032116)
2L.9446644	-11.0477	2.85311	-3.87217	0.000482898	intergenic, CG33723 (unknown FlyBase_ID) // intergenic, Gdi (unknown FlyBase_ID) // intronic, numb (unknown FlyBase_ID)
2L.9447571	-12.3051	2.71718	-4.52864	7.34463e-05	intergenic, CG33723 (unknown FlyBase_ID) // intergenic, Gdi (unknown FlyBase_ID) // intronic, numb (unknown FlyBase_ID)
2L.9508291	14.1491	3.41441	4.14394	0.000197647	intronic, CG33298 (FBgn0032120)
2L.9634887	12.9395	3.35347	3.85854	0.000469102	intergenic, CG15828 (FBgn0032136)
2L.9635273	15.458	3.75246	4.11944	0.000261818	intergenic, CG15828 (FBgn0032136)
2L.9635352	17.3309	4.06874	4.25953	0.000222046	intergenic, CG15828 (FBgn0032136)
2L.9635471	14.6687	3.77631	3.88439	0.000450458	intergenic, CG15828 (FBgn0032136)
2L.9643381	13.1112	3.28542	3.99072	0.000309762	synonymous, CG15828 (FBgn0032136)
2L.9649744	11.5581	2.97829	3.88079	0.000426289	synonymous, CG15828 (FBgn0032136)
2L.9649822	11.5581	2.97829	3.88079	0.000426289	synonymous, CG15828 (FBgn0032136)
2L.9675269	15.797	3.64865	4.32956	0.000124727	intergenic, CG33299 (FBgn0053299) // intergenic, Pka-C1 (FBgn0000273)
2R.10336024	13.3764	3.44993	3.8773	0.000459635	intergenic, Oaz (FBgn0261613)
2R.10527544	-12.6967	3.14189	-4.04112	0.000419936	intergenic, CG12862 (unknown FlyBase_ID) // intergenic, CG42715 (FBgn0261632)
2R.10807364	-13.1592	3.35455	-3.92278	0.000403819	intergenic, CG10249 (FBgn0027596)
2R.10879884	12.8914	3.11173	4.14284	0.00020611	UTR, CG10265 (FBgn0033990)
2R.11284894	11.8268	2.56539	4.61011	4.91326e-05	intergenic, Mtk (unknown FlyBase_ID) // intergenic, SRPK (FBgn0026370)
2R.11285144	-10.7922	2.66745	-4.04587	0.000263649	intergenic, Mtk (unknown FlyBase_ID) // intergenic, SRPK (FBgn0026370)
2R.12438343	-11.8911	2.68199	-4.43368	8.35276e-05	intergenic, Syn2 (unknown FlyBase_ID) // intergenic, loopin-1 (FBgn0034134)
2R.12479801	11.9176	2.9865	3.99049	0.000375089	intronic, CG8306 (unknown FlyBase_ID)
2R.12647045	14.8938	3.67148	4.05661	0.000264952	intergenic, CG42392 (unknown FlyBase_ID) // intergenic, CG5267 (FBgn0034154) // synonymous, unc-104 (FBgn0034155)
2R.13750855	12.8259	2.99199	4.28674	0.000135158	synonymous, thr (unknown FlyBase_ID)
2R.13751951	12.2233	2.73627	4.46714	8.33496e-05	missense, thr (unknown FlyBase_ID)
2R.14240224	-14.9068	3.64537	-4.08924	0.000232162	intergenic, CG42736 (FBgn0261700) // intergenic, Tango8 (unknown FlyBase_ID) // intergenic, sbb (FBgn0010575)
2R.14240291	-14.9068	3.64537	-4.08924	0.000232162	intergenic, CG42736 (FBgn0261700) // intergenic, Tango8 (unknown FlyBase_ID) // intergenic, sbb (FBgn0010575)
2R.14243182	-14.7941	3.6581	-4.04421	0.000264933	intergenic, CG42736 (FBgn0261700) // intergenic, Tango8 (unknown FlyBase_ID) // intergenic, sbb (FBgn0010575)
2R.14261338	-14.9068	3.64537	-4.08924	0.000232162	intergenic, CG42736 (FBgn0261700) // intergenic, Tango8 (unknown FlyBase_ID)
2R.14346084	-12.2323	2.99351	-4.08627	0.000287253	intronic, CG30116 (unknown FlyBase_ID)
2R.14488256	13.4186	3.2181	4.16971	0.000320072	intronic, CG30115 (FBgn0050115)
2R.14599962	10.442	2.69868	3.8693	0.000470193	intergenic, Hs3st-A (FBgn0053147) // intergenic, pncr016:2R (unknown FlyBase_ID)
2R.14599963	10.442	2.69868	3.8693	0.000470193	intergenic, Hs3st-A (FBgn0053147) // intergenic, pncr016:2R (unknown FlyBase_ID)
2R.14599969	-10.3772	2.62546	-3.95252	0.000358089	intergenic, Hs3st-A (FBgn0053147) // intergenic, pncr016:2R (unknown FlyBase_ID)
2R.14751408	-11.0916	2.68289	-4.1342	0.000203401	intergenic, CG43069 (unknown FlyBase_ID) // intergenic, CG43070 (FBgn0262480)
2R.14817194	18.1329	4.28269	4.23399	0.000151459	intergenic, Vha100-3 (unknown FlyBase_ID) // intergenic, prod (unknown FlyBase_ID) // intronic, sano (FBgn0034408)
2R.15731057	-10.6157	2.68705	-3.95068	0.000348071	intergenic, Obp56i (FBgn0043532) // intergenic, Toll-7 (unknown FlyBase_ID)
2R.15731298	11.0368	2.68917	4.10415	0.000222211	intergenic, Obp56i (FBgn0043532) // intergenic, Toll-7 (unknown FlyBase_ID)
2R.16152207	12.1801	2.59031	4.70218	3.71917e-05	synonymous, RpS18 (FBgn0010411)
2R.16152243	12.3307	2.68032	4.60047	5.32934e-05	synonymous, RpS18 (FBgn0010411)
2R.16304273	13.5405	2.79464	4.84518	2.72441e-05	intergenic, CG11192 (FBgn0034507) // intergenic, CG12484 (FBgn0086604)
2R.16486407	-11.4079	2.92722	-3.89717	0.00041991	intronic, bl (FBgn0015907)
2R.16725523	16.4541	3.94014	4.17603	0.000187058	intergenic, CG17999 (unknown FlyBase_ID) // intergenic, sktl (unknown FlyBase_ID)
2R.16725575	16.7428	3.97379	4.21331	0.000182933	intergenic, CG17999 (unknown FlyBase_ID) // intergenic, sktl (unknown FlyBase_ID)
2R.16725580	16.7428	3.97379	4.21331	0.000182933	intergenic, CG17999 (unknown FlyBase_ID) // intergenic, sktl (unknown FlyBase_ID)
2R.16725582	16.7428	3.97379	4.21331	0.000182933	intergenic, CG17999 (unknown FlyBase_ID) // intergenic, sktl (unknown FlyBase_ID)
2R.16725609	16.7428	3.97379	4.21331	0.000182933	intergenic, CG17999 (unknown FlyBase_ID) // intergenic, sktl (unknown FlyBase_ID)
2R.16924947	13.0372	2.94797	4.42243	9.50401e-05	intergenic, CG9350 (FBgn0034576) // intergenic, shg (unknown FlyBase_ID)
2R.16957606	10.8903	2.82261	3.85823	0.000485206	UTR, CG10527 (unknown FlyBase_ID)
2R.17083206	-10.7035	2.76556	-3.87027	0.000439445	intronic, CG15658 (unknown FlyBase_ID)
2R.17209359	11.0188	2.85035	3.86578	0.000445184	synonymous, CG30394 (unknown FlyBase_ID)
2R.17233323	10.8912	2.71385	4.01321	0.00030049	intergenic, CG15666 (FBgn0034622) // intergenic, CG9822 (FBgn0034623)
2R.17233437	12.3778	2.47458	5.00196	1.49342e-05	intergenic, CG15666 (FBgn0034622) // intergenic, CG9822 (FBgn0034623)
2R.17729397	12.9744	3.32795	3.89862	0.000418167	intergenic, CG4372 (unknown FlyBase_ID) // intergenic, tRNA:CR30407 (unknown FlyBase_ID)
2R.17827261	11.6362	2.65702	4.37943	0.000102811	intergenic, CG13488 (FBgn0034670) // intergenic, PpN58A (unknown FlyBase_ID) // intronic, Fili (FBgn0085397)
2R.18033066	-13.01	2.94712	-4.41448	0.000102341	intergenic, CG34206 (unknown FlyBase_ID) // intergenic, gom (unknown FlyBase_ID) // intronic, a (FBgn0000008)
2R.18068705	-12.0539	2.66582	-4.52163	7.49609e-05	intronic, CG11170 (FBgn0034705) // intronic, CG11275 (FBgn0034706)
2R.18110135	-13.0587	3.26622	-3.99811	0.000313911	intronic, Oatp58Db (FBgn0034715)
2R.18347746	14.6023	3.67507	3.97334	0.000349517	intergenic, CG10384 (FBgn0034731) // intergenic, ppk12 (unknown FlyBase_ID)
2R.18999813	-11.3624	2.81212	-4.04049	0.000277644	intergenic, Gr59d (unknown FlyBase_ID) // intergenic, Klp59C (unknown FlyBase_ID)
2R.18999814	-11.3624	2.81212	-4.04049	0.000277644	intergenic, Gr59d (unknown FlyBase_ID) // intergenic, Klp59C (unknown FlyBase_ID)
2R.19049229	-12.3391	2.88995	-4.26965	0.000136253	missense, CG9899 (unknown FlyBase_ID)
2R.19688126	-14.3532	3.70657	-3.87237	0.000436789	intergenic, CG15800 (unknown FlyBase_ID) // intergenic, CG30177 (FBgn0050177)
2R.19715648	10.8448	2.72827	3.97497	0.000335625	intergenic, CG4763 (unknown FlyBase_ID) // intergenic, snoRNA:Psi18S-176 (unknown FlyBase_ID) // intergenic, CG5549 (FBgn0034911)
2R.20147745	-13.2926	2.88514	-4.60726	7.54638e-05	intronic, CG3376 (unknown FlyBase_ID)
2R.20147793	11.2665	2.42253	4.65073	4.85062e-05	intronic, CG3376 (unknown FlyBase_ID)
2R.20147807	12.1581	2.55973	4.74977	3.40838e-05	intronic, CG3376 (unknown FlyBase_ID)
2R.20155689	-13.5578	2.87036	-4.72338	3.48776e-05	synonymous, CG13577 (unknown FlyBase_ID)
2R.20158036	-12.1219	2.91259	-4.16189	0.000244276	intergenic, CG13577 (FBgn0034998) // intergenic, nvy (unknown FlyBase_ID)
2R.2124171	15.7017	3.96041	3.96466	0.000345771	intergenic, Pld (FBgn0033075) // intergenic, tomboy40 (unknown FlyBase_ID) // intronic, bin3 (unknown FlyBase_ID)
2R.2934419	-13.0832	3.06863	-4.26354	0.000144707	intronic, Tsp42El (unknown FlyBase_ID)
2R.3053069	15.0692	3.69699	4.07609	0.000260225	intergenic, CG11060 (unknown FlyBase_ID) // intergenic, nec (unknown FlyBase_ID) // intronic, pk (unknown FlyBase_ID)
2R.3096912	13.0432	3.34197	3.90285	0.000413124	intergenic, CG30384 (unknown FlyBase_ID) // intergenic, Or43a (unknown FlyBase_ID) // synonymous, pk (unknown FlyBase_ID)
2R.3113726	-12.3962	3.16984	-3.91068	0.000390942	intergenic, CG30384 (unknown FlyBase_ID) // intergenic, Or43a (unknown FlyBase_ID)
2R.3368852	13.2356	3.26649	4.05194	0.000268574	intergenic, Aldh-III (FBgn0010548) // intergenic, wech (FBgn0259745)
2R.4965585	-12.3003	2.59715	-4.73606	3.55152e-05	intergenic, CG8083 (FBgn0025709) // intergenic, ana (FBgn0011746)
2R.4965608	-11.2643	2.47265	-4.55558	6.42467e-05	intergenic, CG8083 (FBgn0025709) // intergenic, ana (FBgn0011746)
2R.4965616	-10.5401	2.48281	-4.24522	0.000166892	intergenic, CG8083 (FBgn0025709) // intergenic, ana (FBgn0011746)
2R.5282617	-11.7041	2.68019	-4.36687	0.000111839	synonymous, l(2)03659 (unknown FlyBase_ID)
2R.5282991	-11.1276	2.75146	-4.04427	0.000285182	synonymous, CG8800 (unknown FlyBase_ID)
2R.5283003	-11.1276	2.75146	-4.04427	0.000285182	synonymous, CG8800 (unknown FlyBase_ID)
2R.5283021	-11.3133	2.82201	-4.00895	0.000328012	synonymous, CG8800 (unknown FlyBase_ID)
2R.6467474	-11.6345	2.57281	-4.5221	6.40559e-05	intronic, psq (FBgn0004399)
2R.6490900	15.0544	3.49588	4.30633	0.000224883	intronic, psq (FBgn0004399)
2R.6926966	10.8484	2.81627	3.85204	0.000477909	intronic, luna (unknown FlyBase_ID)
2R.7275991	17.6785	4.33514	4.07794	0.000239992	UTR, sprt (unknown FlyBase_ID) // UTR, CG30022 (FBgn0050022)
2R.7275992	17.6785	4.33514	4.07794	0.000239992	UTR, sprt (unknown FlyBase_ID) // UTR, CG30022 (FBgn0050022)
2R.7275993	17.6785	4.33514	4.07794	0.000239992	UTR, sprt (unknown FlyBase_ID) // UTR, CG30022 (FBgn0050022)
2R.7275994	17.6785	4.33514	4.07794	0.000239992	UTR, sprt (unknown FlyBase_ID) // UTR, CG30022 (FBgn0050022)
2R.7571172	12.1541	2.44795	4.965	3.05188e-05	intronic, Buffy (unknown FlyBase_ID)
2R.7831687	16.2512	3.91277	4.15338	0.000192224	intronic, CG13188 (unknown FlyBase_ID)
2R.7889778	11.9054	2.87479	4.1413	0.000215579	intronic, otk (unknown FlyBase_ID)
2R.8160093	12.2374	2.91686	4.19541	0.000176737	intronic, Cam (FBgn0000253)
2R.9052652	15.7059	3.97414	3.95203	0.000346703	intronic, GLaz (FBgn0033799)
2R.9255507	16.2997	4.2354	3.84843	0.000498883	intergenic, CG10814 (unknown FlyBase_ID) // intergenic, CG17048 (FBgn0033828)
2R.9358330	11.9397	3.06314	3.89786	0.000433531	intronic, arr (FBgn0000119)
2R.9433517	11.2947	2.71574	4.15898	0.000196617	intronic, CG6145 (FBgn0033853)
2R.9578189	14.8592	3.65077	4.07016	0.000245532	intergenic, CG18368 (unknown FlyBase_ID) // intergenic, CG6220 (FBgn0033865) // intronic, fas (FBgn0000633)
2R.9581294	-11.1278	2.72419	-4.0848	0.000253775	intergenic, CG6220 (FBgn0033865) // intergenic, CG6280 (unknown FlyBase_ID) // intronic, fas (FBgn0000633)
2R.9581297	11.4849	2.58585	4.44144	8.16087e-05	intergenic, CG6220 (FBgn0033865) // intergenic, CG6280 (unknown FlyBase_ID) // intronic, fas (FBgn0000633)
2R.9581299	-11.4203	2.72227	-4.19514	0.000184453	intergenic, CG6220 (FBgn0033865) // intergenic, CG6280 (unknown FlyBase_ID) // intronic, fas (FBgn0000633)
2R.9903063	-10.5559	2.60167	-4.05737	0.00036023	intronic, mam (unknown FlyBase_ID)
3L.10213283	-12.112	3.0681	-3.94774	0.000363059	intergenic, CG32055 (unknown FlyBase_ID) // intergenic, scramb1 (unknown FlyBase_ID)
3L.10213284	-12.112	3.0681	-3.94774	0.000363059	intergenic, CG32055 (unknown FlyBase_ID) // intergenic, scramb1 (unknown FlyBase_ID)
3L.10541864	11.2336	2.88491	3.8939	0.000423873	intergenic, CG32064 (FBgn0052064) // intergenic, CG6527 (FBgn0036085) // intronic, A2bp1 (FBgn0052062)
3L.10553769	12.2173	2.6796	4.55939	6.0243e-05	intergenic, CG42521 (FBgn0260396) // intergenic, CG6527 (FBgn0036085) // intronic, A2bp1 (FBgn0052062)
3L.10553797	11.7149	2.70344	4.33333	0.000112735	intergenic, CG42521 (FBgn0260396) // intergenic, CG6527 (FBgn0036085) // intronic, A2bp1 (FBgn0052062)
3L.10553817	11.0512	2.7588	4.0058	0.000307006	intergenic, CG42521 (FBgn0260396) // intergenic, CG6527 (FBgn0036085) // intronic, A2bp1 (FBgn0052062)
3L.10553843	11.7149	2.70344	4.33333	0.000112735	intergenic, CG42521 (FBgn0260396) // intergenic, CG6527 (FBgn0036085) // intronic, A2bp1 (FBgn0052062)
3L.10697009	-11.0811	2.85727	-3.87821	0.000474768	intergenic, CG12523 (unknown FlyBase_ID) // intergenic, NijA (FBgn0036101)
3L.10723054	14.4168	2.9907	4.82055	5.39678e-05	intergenic, CG12523 (unknown FlyBase_ID) // intergenic, NijA (FBgn0036101)
3L.10723057	-13.9453	2.60131	-5.36087	7.62989e-06	intergenic, CG12523 (unknown FlyBase_ID) // intergenic, NijA (FBgn0036101)
3L.10723062	-13.7424	2.59092	-5.30408	8.97979e-06	intergenic, CG12523 (unknown FlyBase_ID) // intergenic, NijA (FBgn0036101)
3L.10723070	13.614	3.00145	4.53581	0.000124117	intergenic, CG12523 (unknown FlyBase_ID) // intergenic, NijA (FBgn0036101)
3L.10937286	11.0025	2.75364	3.99561	0.000316192	intergenic, Aps (FBgn0036111) // intergenic, CG34050 (unknown FlyBase_ID)
3L.11069797	14.2962	3.71269	3.85063	0.000465093	synonymous, CG7839 (unknown FlyBase_ID)
3L.11482593	11.3717	2.81159	4.04457	0.000264656	intronic, chrb (unknown FlyBase_ID)
3L.11510293	10.5652	2.71402	3.89284	0.000411682	synonymous, CG7512 (FBgn0036168)
3L.11510294	10.5652	2.71402	3.89284	0.000411682	missense, CG7512 (FBgn0036168)
3L.11539353	-10.9732	2.84394	-3.85847	0.000469191	intronic, Mob2 (unknown FlyBase_ID)
3L.11643576	-11.5667	2.84092	-4.07148	0.000274542	intergenic, CG32085 (unknown FlyBase_ID) // intergenic, CG7339 (unknown FlyBase_ID)
3L.11643584	11.4096	2.87476	3.9689	0.000367481	intergenic, CG32085 (unknown FlyBase_ID) // intergenic, CG7339 (unknown FlyBase_ID)
3L.11999884	-10.7546	2.67166	-4.02543	0.000279895	synonymous, CG6928 (unknown FlyBase_ID)
3L.12000070	11.1231	2.63489	4.22145	0.000157192	synonymous, CG6928 (unknown FlyBase_ID)
3L.12094842	-12.2508	3.13635	-3.90607	0.000455667	intergenic, CG17154 (FBgn0036246) // intergenic, l(3)j2D3 (unknown FlyBase_ID)
3L.12270624	-12.0334	2.55525	-4.70929	4.61691e-05	intergenic, CG10426 (unknown FlyBase_ID) // intergenic, CG4300 (unknown FlyBase_ID)
3L.12270632	-10.9665	2.68467	-4.08485	0.000264268	intergenic, CG10426 (unknown FlyBase_ID) // intergenic, CG4300 (unknown FlyBase_ID)
3L.12270682	10.5627	2.71189	3.89494	0.000422612	intergenic, CG10426 (unknown FlyBase_ID) // intergenic, CG4300 (unknown FlyBase_ID)
3L.1228695	10.8584	2.65997	4.08216	0.000237036	intergenic, CG33965 (unknown FlyBase_ID) // intergenic, LysS (FBgn0004430) // intergenic, mwh (FBgn0260963)
3L.1228697	-10.8584	2.65997	-4.08216	0.000237036	intergenic, CG33965 (unknown FlyBase_ID) // intergenic, LysS (FBgn0004430) // intergenic, mwh (FBgn0260963)
3L.1228704	-10.8584	2.65997	-4.08216	0.000237036	intergenic, CG33965 (unknown FlyBase_ID) // intergenic, LysS (FBgn0004430) // intergenic, mwh (FBgn0260963)
3L.1228707	-10.8584	2.65997	-4.08216	0.000237036	intergenic, CG33965 (unknown FlyBase_ID) // intergenic, LysS (FBgn0004430) // intergenic, mwh (FBgn0260963)
3L.1235484	-10.074	2.50939	-4.01452	0.000299349	intergenic, CG33966 (FBgn0053966) // intergenic, CG9194 (FBgn0035192)
3L.1236753	-12.0611	2.89882	-4.16067	0.000203829	synonymous, CG9194 (FBgn0035192)
3L.1237061	-11.6092	2.67462	-4.34049	0.000120808	synonymous, CG9194 (FBgn0035192)
3L.1237134	-11.9322	2.63901	-4.52145	6.74515e-05	UTR, CG9194 (FBgn0035192) // UTR, CG9192 (FBgn0035193)
3L.1237137	-11.9322	2.63901	-4.52145	6.74515e-05	UTR, CG9194 (FBgn0035192) // UTR, CG9192 (FBgn0035193)
3L.1237237	-14.4303	3.69825	-3.90193	0.00040098	UTR, CG9194 (FBgn0035192) // UTR, CG9192 (FBgn0035193)
3L.1237379	-15.4187	3.92555	-3.92779	0.000384537	synonymous, CG9194 (FBgn0035192) // synonymous, CG9192 (unknown FlyBase_ID)
3L.1237396	-12.5612	2.44877	-5.12962	1.01046e-05	nonsense, CG9194 (FBgn0035192) // nonsense, CG9192 (unknown FlyBase_ID)
3L.1237450	-14.1887	2.58244	-5.49428	3.58594e-06	missense, CG9194 (FBgn0035192) // missense, CG9192 (unknown FlyBase_ID)
3L.1237951	-13.2622	2.90847	-4.55986	5.71736e-05	synonymous, CG9194 (FBgn0035192) // synonymous, CG9192 (unknown FlyBase_ID)
3L.1238026	-13.2622	2.90847	-4.55986	5.71736e-05	missense, CG9194 (FBgn0035192) // missense, CG9192 (unknown FlyBase_ID)
3L.1238162	-11.2056	2.67703	-4.18585	0.000181756	missense, CG9194 (FBgn0035192) // missense, CG9192 (unknown FlyBase_ID)
3L.1238708	-10.5379	2.70087	-3.90166	0.000401298	intergenic, CG9192 (FBgn0035193) // intergenic, Klp61F (FBgn0004378) // intronic, CG9194 (FBgn0035192)
3L.1238795	-10.5379	2.70087	-3.90166	0.000401298	intergenic, CG9192 (FBgn0035193) // intergenic, Klp61F (FBgn0004378) // intronic, CG9194 (FBgn0035192)
3L.1239209	-15.4187	3.92555	-3.92779	0.000384537	intergenic, CG9192 (FBgn0035193) // intergenic, Klp61F (FBgn0004378) // intronic, CG9194 (FBgn0035192)
3L.1239329	-13.871	3.13284	-4.42762	8.9136e-05	intergenic, CG9192 (FBgn0035193) // intergenic, Klp61F (FBgn0004378) // intronic, CG9194 (FBgn0035192)
3L.1239717	-13.2622	2.90847	-4.55986	5.71736e-05	intergenic, CG9192 (FBgn0035193) // intergenic, Klp61F (FBgn0004378) // synonymous, CG9194 (FBgn0035192)
3L.1239752	-13.4005	2.6435	-5.06921	1.21578e-05	intergenic, CG9192 (FBgn0035193) // intergenic, Klp61F (FBgn0004378) // synonymous, CG9194 (FBgn0035192)
3L.1239846	-15.4187	3.92555	-3.92779	0.000384537	intergenic, CG9192 (FBgn0035193) // intergenic, Klp61F (FBgn0004378) // synonymous, CG9194 (FBgn0035192)
3L.1239891	-13.2801	2.69172	-4.93369	1.95977e-05	intergenic, CG9192 (FBgn0035193) // intergenic, Klp61F (FBgn0004378) // synonymous, CG9194 (FBgn0035192)
3L.1239894	-13.4005	2.6435	-5.06921	1.21578e-05	intergenic, CG9192 (FBgn0035193) // intergenic, Klp61F (FBgn0004378) // synonymous, CG9194 (FBgn0035192)
3L.1239948	-13.3274	2.76265	-4.82414	2.7259e-05	intergenic, CG9192 (FBgn0035193) // intergenic, Klp61F (FBgn0004378) // synonymous, CG9194 (FBgn0035192)
3L.1241241	-14.0412	3.35903	-4.18015	0.000184815	intergenic, CG9192 (FBgn0035193) // intergenic, Klp61F (FBgn0004378) // intronic, CG9194 (FBgn0035192)
3L.1241732	-14.2643	2.52128	-5.65756	2.6471e-06	UTR, CG9194 (FBgn0035192) // UTR, Klp61F (FBgn0004378)
3L.12448996	13.618	2.72574	4.99609	1.52045e-05	intergenic, eyg (unknown FlyBase_ID) // intergenic, toe (unknown FlyBase_ID)
3L.1253823	-12.7757	3.1277	-4.08469	0.000235281	intronic, CG9130 (FBgn0035197) // intronic, CG9133 (FBgn0035198)
3L.1254168	-13.3009	2.84646	-4.67277	4.29325e-05	UTR, CG9130 (FBgn0035197) // UTR, CG9133 (FBgn0035198)
3L.1262393	-12.7757	3.1277	-4.08469	0.000235281	intronic, CG9134 (unknown FlyBase_ID)
3L.1262535	-10.8342	2.77102	-3.90982	0.000404932	intronic, CG9134 (unknown FlyBase_ID)
3L.1262542	-12.4743	2.60736	-4.78425	2.8995e-05	intronic, CG9134 (unknown FlyBase_ID)
3L.1264609	-12.7757	3.1277	-4.08469	0.000235281	intronic, CG9134 (unknown FlyBase_ID)
3L.1264657	-12.9975	2.94147	-4.41871	8.73577e-05	intronic, CG9134 (unknown FlyBase_ID)
3L.1264824	-12.7757	3.1277	-4.08469	0.000235281	intronic, CG9134 (unknown FlyBase_ID)
3L.1265356	-10.9757	2.64695	-4.14654	0.000203895	intronic, CG9134 (unknown FlyBase_ID)
3L.1267484	-13.4448	3.42805	-3.922	0.000390992	intronic, CG9134 (unknown FlyBase_ID)
3L.13085438	12.1104	2.72456	4.44491	8.07654e-05	intergenic, CG11251 (FBgn0036346) // intergenic, trn (unknown FlyBase_ID)
3L.13199360	17.9672	4.42367	4.0616	0.000271312	intergenic, snky (unknown FlyBase_ID) // intergenic, tRNA:CR32129 (unknown FlyBase_ID)
3L.13199364	17.9672	4.42367	4.0616	0.000271312	intergenic, snky (unknown FlyBase_ID) // intergenic, tRNA:CR32129 (unknown FlyBase_ID)
3L.1373462	10.459	2.70938	3.86027	0.000452326	intronic, Ptp61F (unknown FlyBase_ID) // intronic, ru (unknown FlyBase_ID)
3L.13864106	11.8686	2.86871	4.13727	0.00020949	intergenic, CG32132 (unknown FlyBase_ID) // intergenic, CG8745 (unknown FlyBase_ID)
3L.14084127	-11.2178	2.86668	-3.91317	0.000415036	intergenic, CG8100 (FBgn0036410) // intergenic, Fbp1 (unknown FlyBase_ID)
3L.14084227	-12.298	2.8948	-4.24832	0.00014516	intergenic, CG8100 (FBgn0036410) // intergenic, Fbp1 (unknown FlyBase_ID)
3L.14088219	12.7717	2.99254	4.26786	0.000142878	synonymous, Fbp1 (unknown FlyBase_ID)
3L.14136295	-14.2791	3.53609	-4.03812	0.000301913	intergenic, D (unknown FlyBase_ID) // intergenic, Sox21b (unknown FlyBase_ID)
3L.14155247	-12.4167	3.05761	-4.06091	0.000271846	intergenic, D (unknown FlyBase_ID) // intergenic, Sox21b (unknown FlyBase_ID)
3L.14156028	-11.449	2.98998	-3.82912	0.000494841	intergenic, D (unknown FlyBase_ID) // intergenic, Sox21b (unknown FlyBase_ID)
3L.14244397	10.9471	2.64986	4.1312	0.000205205	intergenic, CG7906 (unknown FlyBase_ID) // intergenic, fz (unknown FlyBase_ID)
3L.14244408	10.9471	2.64986	4.1312	0.000205205	intergenic, CG7906 (unknown FlyBase_ID) // intergenic, fz (unknown FlyBase_ID)
3L.14244410	10.9471	2.64986	4.1312	0.000205205	intergenic, CG7906 (unknown FlyBase_ID) // intergenic, fz (unknown FlyBase_ID)
3L.14244411	-10.9471	2.64986	-4.1312	0.000205205	intergenic, CG7906 (unknown FlyBase_ID) // intergenic, fz (unknown FlyBase_ID)
3L.14246314	-10.7964	2.76004	-3.91168	0.000402764	intergenic, CG7906 (unknown FlyBase_ID) // intergenic, fz (unknown FlyBase_ID)
3L.14759371	11.1709	2.75223	4.05887	0.000263222	UTR, CG9384 (unknown FlyBase_ID)
3L.14767948	14.1961	3.40899	4.16431	0.000186121	missense, mop (FBgn0036448)
3L.14768212	12.9004	3.13583	4.11387	0.000224289	missense, mop (FBgn0036448)
3L.14772309	17.5071	3.75927	4.65704	4.26373e-05	intronic, bmm (FBgn0036449)
3L.14772310	17.5071	3.75927	4.65704	4.26373e-05	intronic, bmm (FBgn0036449)
3L.14842772	11.4136	2.6509	4.30555	0.000127873	intronic, CG17839 (FBgn0036454)
3L.1514757	12.5236	2.99804	4.17725	0.000179146	intronic, Psa (FBgn0035226) // intronic, cue (FBgn0011204)
3L.1516272	-10.5287	2.71797	-3.87373	0.000435073	intronic, Psa (FBgn0035226) // intronic, cue (FBgn0011204)
3L.1516816	13.3975	3.25317	4.1183	0.00021315	intronic, Psa (FBgn0035226) // intronic, cue (FBgn0011204)
3L.1517857	14.0098	2.80377	4.99679	1.6199e-05	intergenic, CG12090 (unknown FlyBase_ID) // intergenic, cue (FBgn0011204) // UTR, Psa (FBgn0035226)
3L.15188189	12.6214	3.0474	4.14168	0.000215346	intergenic, CG6878 (unknown FlyBase_ID) // intergenic, CG6888 (unknown FlyBase_ID)
3L.1523224	13.4419	3.2028	4.19693	0.000175952	intergenic, CG12090 (unknown FlyBase_ID) // intergenic, cue (FBgn0011204) // UTR, Psa (FBgn0035226)
3L.1590452	16.918	4.41863	3.82879	0.000495317	intergenic, CG13917 (FBgn0035237)
3L.16027113	-11.9894	2.57854	-4.6497	4.6001e-05	intergenic, CG42716 (FBgn0261633)
3L.1604170	-10.2764	2.58717	-3.97206	0.000338459	missense, CG18170 (FBgn0035239) // missense, CG33791 (FBgn0035240)
3L.16182703	11.3053	2.88764	3.91509	0.000427885	intergenic, CG33687 (unknown FlyBase_ID) // intergenic, CG33795 (unknown FlyBase_ID)
3L.16829298	-11.3069	2.6421	-4.2795	0.00013807	intergenic, CG13024 (FBgn0036665) // intergenic, TSG101 (FBgn0036666)
3L.17585084	-13.0823	2.54562	-5.13915	1.13359e-05	intergenic, CG6259 (unknown FlyBase_ID) // intergenic, snoRNA:Me28S-A576 (unknown FlyBase_ID) // intronic, Eip74EF (unknown FlyBase_ID)
3L.17585117	-10.83	2.78875	-3.88345	0.000436784	intergenic, CG6259 (unknown FlyBase_ID) // intergenic, snoRNA:Me28S-A576 (unknown FlyBase_ID) // intronic, Eip74EF (unknown FlyBase_ID)
3L.17585180	-13.1541	2.72271	-4.83125	3.03043e-05	intergenic, CG6259 (unknown FlyBase_ID) // intergenic, snoRNA:Me28S-A576 (unknown FlyBase_ID) // intronic, Eip74EF (unknown FlyBase_ID)
3L.17585860	-12.6101	3.1491	-4.00434	0.000319815	intergenic, CG6259 (unknown FlyBase_ID) // intergenic, snoRNA:Me28S-A576 (unknown FlyBase_ID) // intronic, Eip74EF (unknown FlyBase_ID)
3L.17585861	-14.043	3.50975	-4.00115	0.000349103	intergenic, CG6259 (unknown FlyBase_ID) // intergenic, snoRNA:Me28S-A576 (unknown FlyBase_ID) // intronic, Eip74EF (unknown FlyBase_ID)
3L.17701285	-10.5754	2.71292	-3.89818	0.000405361	intronic, Ccn (unknown FlyBase_ID)
3L.18126722	12.1741	2.74512	4.43483	8.72524e-05	intergenic, Cyp312a1 (FBgn0036778) // intergenic, gk (unknown FlyBase_ID)
3L.18126728	12.1741	2.74512	4.43483	8.72524e-05	intergenic, Cyp312a1 (FBgn0036778) // intergenic, gk (unknown FlyBase_ID)
3L.18428027	11.9212	2.6726	4.46053	0.00010013	intergenic, rpr (unknown FlyBase_ID) // intergenic, skl (unknown FlyBase_ID)
3L.18428029	11.9212	2.6726	4.46053	0.00010013	intergenic, rpr (unknown FlyBase_ID) // intergenic, skl (unknown FlyBase_ID)
3L.18428030	11.0953	2.79006	3.97673	0.000389697	intergenic, rpr (unknown FlyBase_ID) // intergenic, skl (unknown FlyBase_ID)
3L.1849456	12.9235	3.11079	4.15441	0.000191637	intergenic, CG13936 (FBgn0035282) // intergenic, Cpr62Bc (unknown FlyBase_ID)
3L.1849498	13.3794	3.10311	4.3116	0.000193225	intergenic, CG13936 (FBgn0035282) // intergenic, Cpr62Bc (unknown FlyBase_ID)
3L.18854419	14.5943	3.53119	4.13297	0.000220836	intergenic, CG6865 (unknown FlyBase_ID) // intergenic, mir-315 (unknown FlyBase_ID)
3L.18854438	15.4339	3.85213	4.00658	0.000330228	intergenic, CG6865 (unknown FlyBase_ID) // intergenic, mir-315 (unknown FlyBase_ID)
3L.18878283	15.0595	3.89436	3.867	0.000457868	intronic, CG3961 (FBgn0036821)
3L.18878521	14.8109	3.56521	4.15428	0.000207633	intronic, CG3961 (FBgn0036821)
3L.19192725	-10.8283	2.66397	-4.06472	0.000268885	intronic, fz2 (FBgn0016797)
3L.1981456	14.1271	3.44191	4.10443	0.000230549	intergenic, CG1139 (FBgn0035300) // intergenic, CG42841 (FBgn0262030)
3L.20895945	12.7174	2.84402	4.47164	7.45412e-05	intergenic, CG11458 (unknown FlyBase_ID) // intergenic, Sfp77F (FBgn0259972)
3L.2181255	12.9961	2.69899	4.81519	2.63923e-05	intergenic, CG13810 (unknown FlyBase_ID) // intergenic, CG15820 (FBgn0035312)
3L.2181288	12.9961	2.69899	4.81519	2.63923e-05	intergenic, CG13810 (unknown FlyBase_ID) // intergenic, CG15820 (FBgn0035312)
3L.2181335	12.9961	2.69899	4.81519	2.63923e-05	intergenic, CG13810 (unknown FlyBase_ID) // intergenic, CG15820 (FBgn0035312)
3L.2181601	12.4981	2.67548	4.67133	4.08336e-05	intergenic, CG13810 (unknown FlyBase_ID) // intergenic, CG15820 (FBgn0035312)
3L.21947121	-12.7491	2.75627	-4.6255	4.9453e-05	intergenic, CG7448 (unknown FlyBase_ID) // intergenic, CG7458 (unknown FlyBase_ID)
3L.21999967	-13.1062	3.10969	-4.21463	0.000167059	intergenic, Act79B (unknown FlyBase_ID) // intergenic, CG7140 (FBgn0037147)
3L.22000254	-13.8683	3.03342	-4.57184	5.80469e-05	intergenic, Act79B (unknown FlyBase_ID) // intergenic, CG7140 (FBgn0037147)
3L.22002291	-13.5415	3.25419	-4.16125	0.000195321	intergenic, Act79B (unknown FlyBase_ID) // intergenic, CG7140 (FBgn0037147)
3L.23791074	-15.6924	3.97562	-3.94716	0.000351653	intergenic, CG17698 (unknown FlyBase_ID) // intergenic, CG40470 (unknown FlyBase_ID)
3L.23841803	-15.861	4.03022	-3.93553	0.000403873	intronic, CG40470 (unknown FlyBase_ID)
3L.3015827	-11.4723	2.9875	-3.84009	0.000479443	synonymous, CG32488 (FBgn0052488)
3L.3549014	14.2413	3.71854	3.82981	0.000493854	intronic, Eip63E (FBgn0005640)
3L.3883973	13.3892	2.94356	4.54863	6.22064e-05	intergenic, Awh (unknown FlyBase_ID) // intergenic, Fie (FBgn0026592)
3L.4723077	11.9423	2.9212	4.08813	0.000285761	intergenic, CG12493 (FBgn0035571) // intergenic, CG13712 (unknown FlyBase_ID) // intronic, Gef64C (FBgn0035574)
3L.4761058	13.5487	3.49957	3.87152	0.00045198	intergenic, CG13711 (unknown FlyBase_ID) // intergenic, CG7509 (unknown FlyBase_ID) // intronic, Gef64C (FBgn0035574)
3L.4794693	13.0431	3.12465	4.17426	0.000188027	intergenic, CG13711 (unknown FlyBase_ID) // intergenic, CG7509 (unknown FlyBase_ID) // intronic, Gef64C (FBgn0035574)
3L.4991780	15.7835	3.9656	3.9801	0.000319503	intergenic, CG17030 (unknown FlyBase_ID) // intergenic, CG32232 (unknown FlyBase_ID)
3L.5444880	11.5797	2.69435	4.29778	0.000130832	intergenic, CG34391 (FBgn0085420) // intergenic, CG4835 (FBgn0035607)
3L.5444899	11.5797	2.69435	4.29778	0.000130832	intergenic, CG34391 (FBgn0085420) // intergenic, CG4835 (FBgn0035607)
3L.5446044	12.8193	2.6943	4.75794	3.53058e-05	intergenic, CG34391 (FBgn0085420) // intergenic, CG4835 (FBgn0035607)
3L.5446046	12.0469	2.7668	4.35409	0.0001161	intergenic, CG34391 (FBgn0085420) // intergenic, CG4835 (FBgn0035607)
3L.5446047	12.027	2.81919	4.26611	0.000157151	intergenic, CG34391 (FBgn0085420) // intergenic, CG4835 (FBgn0035607)
3L.5797126	-11.6411	2.86563	-4.06233	0.000251235	UTR, S6k (unknown FlyBase_ID) // UTR, CG42272 (FBgn0259167)
3L.5812940	9.83409	2.52581	3.89344	0.000424432	intronic, vn (FBgn0003984)
3L.6108601	-10.7803	2.61459	-4.12314	0.000247494	intronic, Ets65A (FBgn0005658)
3L.6108604	-10.7803	2.61459	-4.12314	0.000247494	intronic, Ets65A (FBgn0005658)
3L.6380193	11.3993	2.74065	4.15935	0.000188869	intergenic, CG42747 (FBgn0261801) // intergenic, Sfp65A (FBgn0259969)
3L.6385637	10.593	2.71102	3.90739	0.000394684	intergenic, CG42747 (FBgn0261801) // intergenic, Sfp65A (FBgn0259969)
3L.6385716	-14.1461	2.7549	-5.1349	2.35479e-05	intergenic, CG42747 (FBgn0261801) // intergenic, Sfp65A (FBgn0259969)
3L.6385719	12.8778	2.65179	4.85625	3.78221e-05	intergenic, CG42747 (FBgn0261801) // intergenic, Sfp65A (FBgn0259969)
3L.6385721	-13.6977	2.69528	-5.08211	2.21567e-05	intergenic, CG42747 (FBgn0261801) // intergenic, Sfp65A (FBgn0259969)
3L.6386096	11.6789	2.56161	4.55921	5.72861e-05	intergenic, CG42747 (FBgn0261801) // intergenic, Sfp65A (FBgn0259969)
3L.6477659	-10.8633	2.80048	-3.87909	0.000428383	synonymous, CG42747 (FBgn0261801)
3L.6478309	-10.8633	2.80048	-3.87909	0.000428383	intergenic, CG42747 (FBgn0261801)
3L.6479751	-12.0654	2.60517	-4.63133	4.60826e-05	intergenic, CG10147 (FBgn0035702)
3L.6479913	-11.7959	2.81465	-4.1909	0.000179085	intergenic, CG10147 (FBgn0035702)
3L.6484414	-11.2623	2.70321	-4.16626	0.000185055	UTR, CG10144 (FBgn0035704)
3L.6715911	12.2155	2.91998	4.18341	0.000190839	intergenic, dikar (FBgn0261934) // intergenic, ple (unknown FlyBase_ID)
3L.6715935	12.2312	2.8588	4.27845	0.000138497	intergenic, dikar (FBgn0261934) // intergenic, ple (unknown FlyBase_ID)
3L.8647936	13.199	3.07849	4.2875	0.000129214	intergenic, Arr2 (unknown FlyBase_ID) // intergenic, h (unknown FlyBase_ID)
3L.8822250	13.2409	2.91116	4.54832	5.91951e-05	intronic, dally (unknown FlyBase_ID)
3L.8824068	12.1737	2.85851	4.25877	0.000146751	intronic, dally (unknown FlyBase_ID)
3L.8824087	11.885	2.75199	4.3187	0.000117757	intronic, dally (unknown FlyBase_ID)
3L.8824156	12.1337	2.59608	4.67387	4.27911e-05	intronic, dally (unknown FlyBase_ID)
3L.8844383	11.9766	2.86898	4.17451	0.000213968	intergenic, CG32026 (unknown FlyBase_ID) // intergenic, Mcm7 (unknown FlyBase_ID) // intronic, dally (unknown FlyBase_ID)
3L.897168	14.6748	3.3522	4.37767	9.87656e-05	missense, CG34056 (FBgn0054056)
3L.8973284	15.6749	3.97754	3.94086	0.000358151	intergenic, CG13314 (FBgn0035949) // intergenic, CG5644 (unknown FlyBase_ID)
3L.9068990	15.7835	3.9656	3.9801	0.000319503	intronic, Tequila (FBgn0023479)
3L.907882	14.5381	3.72533	3.90249	0.000413544	intergenic, CG13905 (unknown FlyBase_ID) // intergenic, nerfin-1 (FBgn0028999)
3L.9133693	-14.2542	3.71718	-3.83468	0.000486984	missense, nwk (unknown FlyBase_ID)
3L.9133702	-14.2542	3.71718	-3.83468	0.000486984	synonymous, nwk (unknown FlyBase_ID)
3L.920192	11.4986	2.88894	3.98021	0.000342712	intronic, Glut1 (FBgn0025593)
3R.10314893	11.3584	2.84327	3.99483	0.000316904	intergenic, CG34388 (FBgn0085417) // intergenic, HtrA2 (unknown FlyBase_ID)
3R.10325492	13.7168	3.216	4.26516	0.000138081	intergenic, CG34388 (FBgn0085417) // intergenic, HtrA2 (unknown FlyBase_ID)
3R.10334927	13.4647	3.50817	3.8381	0.000497346	intergenic, CG34388 (FBgn0085417) // intergenic, HtrA2 (unknown FlyBase_ID)
3R.10335043	12.8185	3.33681	3.84153	0.000492499	intergenic, CG34388 (FBgn0085417) // intergenic, HtrA2 (unknown FlyBase_ID)
3R.10335044	12.8185	3.33681	3.84153	0.000492499	intergenic, CG34388 (FBgn0085417) // intergenic, HtrA2 (unknown FlyBase_ID)
3R.10578230	15.5054	3.99596	3.88026	0.000426938	missense, CG43162 (FBgn0262718) // missense, CG7362 (unknown FlyBase_ID)
3R.10578236	15.5054	3.99596	3.88026	0.000426938	missense, CG43162 (FBgn0262718) // missense, CG7362 (unknown FlyBase_ID)
3R.10605045	-10.6949	2.76794	-3.86385	0.000462022	intergenic, CG14855 (FBgn0038260) // intergenic, CG7362 (unknown FlyBase_ID) // intronic, CG43162 (FBgn0262718)
3R.11061483	-10.8461	2.72761	-3.97641	0.000334231	intronic, tefu (FBgn0045035)
3R.11684977	16.918	4.41863	3.82879	0.000495317	synonymous, CG31183 (unknown FlyBase_ID)
3R.11685016	16.918	4.41863	3.82879	0.000495317	synonymous, CG31183 (unknown FlyBase_ID)
3R.11902393	17.7076	4.33184	4.08778	0.000233161	intronic, Mhcl (FBgn0026059)
3R.12054304	-11.085	2.72348	-4.07017	0.000245526	intronic, tara (unknown FlyBase_ID)
3R.12054322	-11.085	2.72348	-4.07017	0.000245526	intronic, tara (unknown FlyBase_ID)
3R.12054348	-11.085	2.72348	-4.07017	0.000245526	intronic, tara (unknown FlyBase_ID)
3R.12054580	-11.085	2.72348	-4.07017	0.000245526	intronic, tara (unknown FlyBase_ID)
3R.12081576	13.5458	3.49924	3.87107	0.000452558	intronic, tara (unknown FlyBase_ID)
3R.12116419	-11.6368	2.89345	-4.02177	0.000293131	intronic, gish (FBgn0250823)
3R.12562191	11.0655	2.85611	3.87434	0.000448346	intergenic, Ubx (unknown FlyBase_ID) // intergenic, bxd (unknown FlyBase_ID)
3R.12588668	11.2288	2.82461	3.97535	0.000335258	intergenic, CG31275 (unknown FlyBase_ID) // intergenic, tre-3 (unknown FlyBase_ID) // RNA, bxd (unknown FlyBase_ID)
3R.12593582	-12.3107	2.75975	-4.4608	8.49177e-05	intergenic, Glut3 (unknown FlyBase_ID) // intergenic, tre-1 (unknown FlyBase_ID) // RNA, bxd (unknown FlyBase_ID)
3R.12728832	-12.7556	3.25561	-3.91804	0.000424332	intergenic, CG31270 (unknown FlyBase_ID) // intergenic, mir-iab-4 (unknown FlyBase_ID)
3R.12876531	-11.676	2.654	-4.39941	9.25522e-05	intergenic, Dad (unknown FlyBase_ID) // intergenic, Patr-1 (unknown FlyBase_ID)
3R.13066110	12.4762	2.87355	4.34172	0.000109951	intronic, beat-IIb (FBgn0038494)
3R.13066112	12.3065	2.91772	4.21785	0.000165486	intronic, beat-IIb (FBgn0038494)
3R.13468935	-12.8152	2.56102	-5.00395	1.48437e-05	intergenic, tRNA:CR31568 (unknown FlyBase_ID) // intergenic, tRNA:CR31573 (unknown FlyBase_ID)
3R.13584703	13.1374	3.08219	4.26234	0.000145216	intergenic, CG43102 (FBgn0262562) // intergenic, CG7431 (unknown FlyBase_ID)
3R.13646800	12.858	2.55686	5.02882	1.69452e-05	intronic, tinc (FBgn0261649)
3R.13646801	13.2612	2.53875	5.22351	8.80785e-06	intronic, tinc (FBgn0261649)
3R.13648640	10.9979	2.81938	3.90083	0.00041552	intronic, tinc (FBgn0261649)
3R.13782712	-11.6651	2.75767	-4.23005	0.000174336	intronic, cpo (FBgn0000363) // intronic, CG42457 (FBgn0259934)
3R.13965223	12.4713	3.16165	3.94455	0.000354333	intergenic, CG14316 (unknown FlyBase_ID) // intergenic, tRNA:CR31518 (unknown FlyBase_ID)
3R.14032362	12.6938	3.03419	4.18358	0.000190741	intronic, CG7985 (unknown FlyBase_ID)
3R.14257147	-10.5409	2.65743	-3.96657	0.000356354	UTR, fru (FBgn0004652)
3R.14270028	14.2309	3.40496	4.17945	0.000177984	intronic, fru (FBgn0004652)
3R.14270316	18.1329	4.28269	4.23399	0.000151459	intronic, fru (FBgn0004652)
3R.14548547	18.351	4.55438	4.02931	0.000409535	intergenic, CG34283 (unknown FlyBase_ID) // intergenic, CG7714 (unknown FlyBase_ID) // intronic, Cha (unknown FlyBase_ID)
3R.14548782	18.351	4.55438	4.02931	0.000409535	intergenic, CG34283 (unknown FlyBase_ID) // intergenic, CG7714 (unknown FlyBase_ID) // intronic, Cha (unknown FlyBase_ID)
3R.14644041	15.8559	3.95756	4.00648	0.000295837	intronic, CG18208 (FBgn0038653)
3R.15194168	15.9444	3.18708	5.00283	1.48944e-05	intergenic, CG42793 (FBgn0261926) // intergenic, Ino80 (unknown FlyBase_ID)
3R.15194248	15.6107	3.98455	3.91781	0.000382937	intergenic, CG42793 (FBgn0261926) // intergenic, Ino80 (unknown FlyBase_ID)
3R.15194268	15.6107	3.98455	3.91781	0.000382937	intergenic, CG42793 (FBgn0261926) // intergenic, Ino80 (unknown FlyBase_ID)
3R.15194737	15.6107	3.98455	3.91781	0.000382937	UTR, Ino80 (unknown FlyBase_ID)
3R.15373992	11.1824	2.83261	3.94773	0.000351067	intergenic, CG15025 (unknown FlyBase_ID) // intergenic, snoRNA:Me18S-A1374 (unknown FlyBase_ID) // intronic, Dys (FBgn0024242)
3R.15621842	15.5593	4.02371	3.86691	0.000473396	intronic, bnl (FBgn0014135)
3R.15631056	15.6049	3.98518	3.91574	0.000385245	intergenic, CG31459 (unknown FlyBase_ID) // intergenic, tRNA:CR31471 (unknown FlyBase_ID) // intronic, bnl (FBgn0014135)
3R.16058092	11.2665	2.89823	3.88737	0.000431894	intergenic, CG17199 (FBgn0038775) // intergenic, cic (FBgn0262582) // intronic, CG34139 (FBgn0083975)
3R.16479258	17.0941	4.28075	3.99324	0.000330154	synonymous, Nep4 (unknown FlyBase_ID)
3R.16487581	20.2522	4.94617	4.09452	0.000388525	intergenic, Cpr92F (unknown FlyBase_ID) // intergenic, Nep4 (unknown FlyBase_ID)
3R.17876150	17.7991	4.32141	4.11881	0.00021283	intronic, how (FBgn0017397)
3R.17876152	17.7991	4.32141	4.11881	0.00021283	intronic, how (FBgn0017397)
3R.17995601	11.0774	2.76391	4.00786	0.000305183	intronic, SKIP (FBgn0051163)
3R.18061827	-11.388	2.86738	-3.97156	0.000379344	intergenic, Gld2 (FBgn0038934) // intergenic, mir-1010 (unknown FlyBase_ID) // intronic, SKIP (FBgn0051163)
3R.18474414	12.4107	3.14904	3.94109	0.000370078	intergenic, CG42686 (FBgn0261572)
3R.18474428	12.2601	3.01133	4.07132	0.000253871	intergenic, CG42686 (FBgn0261572)
3R.18474432	12.8308	2.91558	4.40078	0.00010127	intergenic, CG42686 (FBgn0261572)
3R.18620854	14.5957	3.46589	4.21125	0.000184015	intergenic, CG43095 (unknown FlyBase_ID) // intergenic, CG7031 (unknown FlyBase_ID)
3R.19069799	13.3724	2.78788	4.79663	3.84425e-05	intronic, CG4467 (FBgn0039064)
3R.19069819	12.0916	2.58998	4.66861	5.19301e-05	intronic, CG4467 (FBgn0039064)
3R.19118487	12.8628	3.3403	3.85079	0.000479618	intronic, pnt (unknown FlyBase_ID)
3R.19437576	10.8616	2.60888	4.16333	0.000202268	intronic, CG31145 (FBgn0051145)
3R.19458262	-11.8372	2.93306	-4.0358	0.000281448	UTR, CG31145 (FBgn0051145)
3R.19481060	14.7595	3.34186	4.41657	8.79195e-05	intronic, CG31145 (FBgn0051145)
3R.19504092	11.2089	2.79554	4.00955	0.000303692	UTR, CG13822 (unknown FlyBase_ID)
3R.19754300	-11.5727	2.75089	-4.20691	0.000178264	UTR, CG13602 (FBgn0039127)
3R.19822711	-10.8849	2.78264	-3.91171	0.000402738	UTR, CG33108 (FBgn0053108) // UTR, LSm3 (FBgn0051184)
3R.20224145	-11.4551	2.76741	-4.13926	0.000208276	intergenic, CG13616 (FBgn0039200) // intergenic, nAcRalpha-96Aa (unknown FlyBase_ID)
3R.20234557	12.0278	2.57568	4.66973	6.8397e-05	intronic, nAcRalpha-96Aa (unknown FlyBase_ID)
3R.20311400	13.2496	3.35472	3.94954	0.000374125	UTR, nAcRalpha-96Ab (unknown FlyBase_ID)
3R.20377324	-10.6451	2.77181	-3.84047	0.000478921	synonymous, Esyt2 (FBgn0039208)
3R.20713475	14.6529	3.67385	3.98843	0.000311834	intronic, CG31121 (unknown FlyBase_ID)
3R.20967184	16.5645	4.01125	4.12952	0.000232609	intergenic, CG34110 (FBgn0083946) // intergenic, danr (FBgn0039283)
3R.21345865	11.1775	2.76591	4.04117	0.000267299	intronic, msi (FBgn0011666)
3R.21346087	11.6779	2.65377	4.40048	9.22556e-05	intronic, msi (FBgn0011666)
3R.21351992	17.4917	4.36793	4.00458	0.00030809	intronic, msi (FBgn0011666)
3R.21351996	17.4917	4.36793	4.00458	0.00030809	intronic, msi (FBgn0011666)
3R.21351999	17.4917	4.36793	4.00458	0.00030809	intronic, msi (FBgn0011666)
3R.21482486	-10.7558	2.72624	-3.9453	0.000365626	synonymous, tankyrase (FBgn0027508)
3R.21482911	10.8428	2.74251	3.95362	0.000369789	missense, tankyrase (FBgn0027508)
3R.21497094	11.1767	2.82151	3.96124	0.000361819	intronic, Lgr3 (unknown FlyBase_ID)
3R.21497098	11.8996	2.74081	4.34164	0.000114958	intronic, Lgr3 (unknown FlyBase_ID)
3R.21610359	-11.2418	2.90958	-3.86372	0.000447845	intergenic, CG4956 (unknown FlyBase_ID) // intergenic, CG4960 (unknown FlyBase_ID)
3R.21741483	14.2604	3.71651	3.83702	0.000483702	synonymous, CG42235 (FBgn0250757)
3R.22751011	-10.8574	2.74981	-3.9484	0.000362369	intronic, sda (FBgn0015541)
3R.2325973	11.4727	2.73213	4.19919	0.000167896	intergenic, CG15185 (unknown FlyBase_ID) // intergenic, tRNA:M2:83F (unknown FlyBase_ID)
3R.23394865	11.7361	2.88196	4.07227	0.000253164	intronic, wdb (FBgn0027492)
3R.23394870	11.7361	2.88196	4.07227	0.000253164	intronic, wdb (FBgn0027492)
3R.23394887	11.8185	3.01193	3.9239	0.00040253	intronic, wdb (FBgn0027492)
3R.23471747	10.924	2.79391	3.90993	0.000391788	intergenic, CG31058 (unknown FlyBase_ID) // intergenic, mir-1001 (unknown FlyBase_ID) // intronic, tau (unknown FlyBase_ID)
3R.23945301	12.9549	3.19714	4.05201	0.000408161	intergenic, CG34354 (FBgn0085383) // intergenic, CG34362 (FBgn0085391)
3R.24132597	12.4368	2.87829	4.32089	0.000116994	intergenic, CG12516 (unknown FlyBase_ID) // intergenic, larp (FBgn0260724)
3R.2414606	-13.4617	3.49076	-3.85639	0.000457427	intergenic, CG1138 (unknown FlyBase_ID) // intergenic, CG2336 (FBgn0037455) // intronic, dpr11 (unknown FlyBase_ID)
3R.2424708	-14.944	3.64114	-4.10421	0.000222171	intergenic, CG1138 (unknown FlyBase_ID) // intergenic, CG31482 (unknown FlyBase_ID)
3R.24722968	17.1667	4.39191	3.90871	0.00039318	intronic, Doa (FBgn0259220)
3R.24733335	10.8712	2.66393	4.08089	0.000237924	intronic, Doa (FBgn0259220)
3R.24995211	12.6341	3.13181	4.0341	0.000293635	synonymous, CG11898 (FBgn0039645)
3R.25408915	-12.2506	2.97063	-4.12393	0.000236358	intergenic, CG7567 (FBgn0039670) // intergenic, Dr (unknown FlyBase_ID)
3R.25511767	12.0599	2.92192	4.12739	0.000224429	missense, Obp99c (unknown FlyBase_ID)
3R.25522296	-12.2488	2.66797	-4.59107	5.48096e-05	intergenic, dmrt99B (FBgn0039683)
3R.25537261	-11.8221	2.87191	-4.11648	0.000222594	intergenic, Obp99d (unknown FlyBase_ID) // intergenic, dmrt99B (FBgn0039683)
3R.25799477	11.3648	2.76469	4.11069	0.000235512	intergenic, CG7896 (unknown FlyBase_ID) // intergenic, Takr99D (FBgn0004622)
3R.25806126	-11.3087	2.69782	-4.19177	0.000171619	intergenic, CG7896 (unknown FlyBase_ID) // intergenic, Takr99D (FBgn0004622)
3R.25807696	-11.5806	2.81978	-4.10692	0.000228883	intergenic, CG7896 (unknown FlyBase_ID) // intergenic, Takr99D (FBgn0004622)
3R.25834585	15.5742	3.98851	3.90477	0.000397692	intronic, Nlp (unknown FlyBase_ID) // intronic, CG7912 (FBgn0039736)
3R.25837798	11.8201	2.96331	3.98882	0.00041239	intronic, CG7920 (FBgn0039737)
3R.25839357	14.961	3.6392	4.11107	0.000217732	intronic, CG7920 (FBgn0039737)
3R.25841556	10.9689	2.80874	3.90529	0.000424458	UTR, Mgat2 (unknown FlyBase_ID)
3R.25843467	-12.2977	2.71551	-4.52869	7.77382e-05	synonymous, Mgat2 (unknown FlyBase_ID)
3R.25855397	13.5882	3.20603	4.23834	0.000162707	intronic, Axn (FBgn0026597)
3R.25855401	13.5882	3.20603	4.23834	0.000162707	intronic, Axn (FBgn0026597)
3R.25855402	13.5882	3.20603	4.23834	0.000162707	intronic, Axn (FBgn0026597)
3R.25856806	11.2188	2.91205	3.85254	0.000462537	intronic, Axn (FBgn0026597)
3R.26085091	12.8509	2.95931	4.34255	0.000109679	intergenic, CG18404 (FBgn0039761) // intergenic, hdc (unknown FlyBase_ID)
3R.26152123	13.1051	2.95076	4.44127	8.99298e-05	intergenic, CG34300 (FBgn0085329) // intergenic, Fer1HCH (unknown FlyBase_ID) // intronic, hdc (unknown FlyBase_ID)
3R.26464909	-12.3157	3.12783	-3.93746	0.000473989	intergenic, CG2267 (unknown FlyBase_ID) // intergenic, CG31013 (FBgn0051013)
3R.26575296	10.695	2.76647	3.86594	0.000444981	intergenic, Npc2h (unknown FlyBase_ID) // intergenic, zfh1 (FBgn0004606)
3R.26575458	14.0419	2.57412	5.45503	4.04002e-06	intergenic, Npc2h (unknown FlyBase_ID) // intergenic, zfh1 (FBgn0004606)
3R.27085310	10.4755	2.72367	3.8461	0.00047121	intronic, CG3669 (FBgn0039838)
3R.2790444	13.8821	3.21292	4.3207	0.000122285	intronic, Antp (unknown FlyBase_ID)
3R.2907931	-11.7538	2.87991	-4.0813	0.000246605	UTR, Dpck (unknown FlyBase_ID)
3R.3067359	11.5145	2.72724	4.22203	0.000156924	intergenic, CG14607 (FBgn0037488) // intergenic, CG14608 (FBgn0037487)
3R.3067389	11.5145	2.72724	4.22203	0.000156924	intergenic, CG14607 (FBgn0037488) // intergenic, CG14608 (FBgn0037487)
3R.3097384	-11.0648	2.76229	-4.00564	0.000307144	missense, CG10032 (unknown FlyBase_ID)
3R.3103949	-13.0278	3.3486	-3.89052	0.00042801	intronic, rn (FBgn0259172)
3R.3121947	-12.2818	2.66364	-4.6109	5.16577e-05	intergenic, CG42544 (unknown FlyBase_ID) // intergenic, RacGAP84C (unknown FlyBase_ID) // intronic, rn (FBgn0259172)
3R.3135788	-11.8082	2.95091	-4.00156	0.000300112	intergenic, CG10029 (FBgn0037498) // intergenic, CG42544 (unknown FlyBase_ID)
3R.3137006	-11.8898	3.09226	-3.84502	0.000487608	intergenic, CG10029 (FBgn0037498) // intergenic, CG42544 (unknown FlyBase_ID)
3R.3140415	15.7923	4.02919	3.91946	0.000393857	intergenic, CG10029 (FBgn0037498) // intergenic, CG42544 (unknown FlyBase_ID)
3R.3140613	-11.8082	2.95091	-4.00156	0.000300112	intergenic, CG10029 (FBgn0037498) // intergenic, CG42544 (unknown FlyBase_ID)
3R.3140837	-11.8082	2.95091	-4.00156	0.000300112	intergenic, CG10029 (FBgn0037498) // intergenic, CG42544 (unknown FlyBase_ID)
3R.3140929	12.1564	2.95926	4.10792	0.000228215	intergenic, CG10029 (FBgn0037498) // intergenic, CG42544 (unknown FlyBase_ID)
3R.3151865	-13.7309	3.32925	-4.12433	0.000226419	intergenic, CG10029 (FBgn0037498) // intergenic, CG31496 (FBgn0051496)
3R.3153959	-11.8898	3.09226	-3.84502	0.000487608	intergenic, CG10029 (FBgn0037498) // intergenic, CG31496 (FBgn0051496)
3R.3156162	15.6635	3.97878	3.93676	0.000362439	intergenic, CG10029 (FBgn0037498) // intergenic, CG31496 (FBgn0051496)
3R.3156422	15.6635	3.97878	3.93676	0.000362439	intergenic, CG10029 (FBgn0037498) // intergenic, CG31496 (FBgn0051496)
3R.3161258	17.7076	4.33184	4.08778	0.000233161	intergenic, CG10029 (FBgn0037498) // intergenic, CG31496 (FBgn0051496)
3R.3164381	-11.979	3.0533	-3.92328	0.000389549	intergenic, CG10029 (FBgn0037498) // intergenic, CG31496 (FBgn0051496)
3R.3167321	-11.5543	2.96661	-3.89477	0.000422819	intergenic, CG10029 (FBgn0037498) // intergenic, CG31496 (FBgn0051496)
3R.3172707	-11.9114	2.88004	-4.13586	0.000210359	synonymous, nxf4 (unknown FlyBase_ID)
3R.3190953	-12.8435	3.17405	-4.04641	0.000272915	UTR, Mst84Db (unknown FlyBase_ID)
3R.3194382	-11.8501	2.94625	-4.02208	0.000282652	missense, MstProx (unknown FlyBase_ID)
3R.3194538	-11.8898	3.09226	-3.84502	0.000487608	nonsense, MstProx (unknown FlyBase_ID)
3R.3195936	-11.8898	3.09226	-3.84502	0.000487608	intergenic, CG42650 (FBgn0261502) // intergenic, MstProx (unknown FlyBase_ID)
3R.3196017	-11.8898	3.09226	-3.84502	0.000487608	intergenic, CG42650 (FBgn0261502) // intergenic, MstProx (unknown FlyBase_ID)
3R.3198538	-11.8898	3.09226	-3.84502	0.000487608	intergenic, CG42650 (FBgn0261502) // intergenic, MstProx (unknown FlyBase_ID)
3R.3199229	-11.8501	2.94625	-4.02208	0.000282652	intergenic, CG42650 (FBgn0261502) // intergenic, MstProx (unknown FlyBase_ID)
3R.3199780	-11.8898	3.09226	-3.84502	0.000487608	intergenic, CG42650 (FBgn0261502) // intergenic, MstProx (unknown FlyBase_ID)
3R.3200077	-11.8501	2.94625	-4.02208	0.000282652	intergenic, CG42650 (FBgn0261502) // intergenic, MstProx (unknown FlyBase_ID)
3R.3201623	-11.6811	2.86111	-4.08271	0.000236655	intergenic, CG42650 (FBgn0261502) // intergenic, MstProx (unknown FlyBase_ID)
3R.3202028	-11.8898	3.09226	-3.84502	0.000487608	intergenic, CG42650 (FBgn0261502) // intergenic, MstProx (unknown FlyBase_ID)
3R.3202756	-11.8898	3.09226	-3.84502	0.000487608	intergenic, CG42650 (FBgn0261502) // intergenic, MstProx (unknown FlyBase_ID)
3R.3203956	-11.8898	3.09226	-3.84502	0.000487608	intergenic, CG42650 (FBgn0261502) // intergenic, MstProx (unknown FlyBase_ID)
3R.3203958	-11.8898	3.09226	-3.84502	0.000487608	intergenic, CG42650 (FBgn0261502) // intergenic, MstProx (unknown FlyBase_ID)
3R.3204288	-11.8898	3.09226	-3.84502	0.000487608	intergenic, CG42650 (FBgn0261502) // intergenic, MstProx (unknown FlyBase_ID)
3R.3210546	-11.8898	3.09226	-3.84502	0.000487608	intergenic, CG42650 (FBgn0261502) // intergenic, MstProx (unknown FlyBase_ID)
3R.3210989	-13.2525	3.14853	-4.20912	0.000177123	intergenic, CG42650 (FBgn0261502) // intergenic, MstProx (unknown FlyBase_ID)
3R.3211165	-11.8898	3.09226	-3.84502	0.000487608	intergenic, CG42650 (FBgn0261502) // intergenic, MstProx (unknown FlyBase_ID)
3R.3211726	-11.8898	3.09226	-3.84502	0.000487608	intergenic, CG42650 (FBgn0261502) // intergenic, MstProx (unknown FlyBase_ID)
3R.3213094	-11.8898	3.09226	-3.84502	0.000487608	intergenic, CG42650 (FBgn0261502) // intergenic, MstProx (unknown FlyBase_ID)
3R.3213473	-11.6784	2.99058	-3.90505	0.000410515	intergenic, CG42650 (FBgn0261502) // intergenic, MstProx (unknown FlyBase_ID)
3R.3214266	-11.8898	3.09226	-3.84502	0.000487608	intergenic, CG42650 (FBgn0261502) // intergenic, MstProx (unknown FlyBase_ID)
3R.3216520	-11.8501	2.94625	-4.02208	0.000282652	intergenic, CG42650 (FBgn0261502) // intergenic, MstProx (unknown FlyBase_ID)
3R.3220977	-11.8898	3.09226	-3.84502	0.000487608	intergenic, CG42650 (FBgn0261502) // intergenic, Ir84a (unknown FlyBase_ID)
3R.3221101	-11.8898	3.09226	-3.84502	0.000487608	intergenic, CG42650 (FBgn0261502) // intergenic, Ir84a (unknown FlyBase_ID)
3R.3221113	-11.8898	3.09226	-3.84502	0.000487608	intergenic, CG42650 (FBgn0261502) // intergenic, Ir84a (unknown FlyBase_ID)
3R.3222577	-11.8898	3.09226	-3.84502	0.000487608	intergenic, CG42650 (FBgn0261502) // intergenic, Ir84a (unknown FlyBase_ID)
3R.3222605	-11.8898	3.09226	-3.84502	0.000487608	intergenic, CG42650 (FBgn0261502) // intergenic, Ir84a (unknown FlyBase_ID)
3R.3223600	-11.8898	3.09226	-3.84502	0.000487608	intergenic, CG42650 (FBgn0261502) // intergenic, Ir84a (unknown FlyBase_ID)
3R.3225802	-11.8898	3.09226	-3.84502	0.000487608	intergenic, CG42650 (FBgn0261502) // intergenic, Ir84a (unknown FlyBase_ID)
3R.3226181	-11.8898	3.09226	-3.84502	0.000487608	intergenic, CG42650 (FBgn0261502) // intergenic, Ir84a (unknown FlyBase_ID)
3R.3227271	-11.8898	3.09226	-3.84502	0.000487608	intergenic, CG42650 (FBgn0261502) // intergenic, Ir84a (unknown FlyBase_ID)
3R.3233472	-14.1429	3.43108	-4.12201	0.000219034	missense, Ir84a (unknown FlyBase_ID)
3R.3234135	-13.3492	3.07916	-4.33535	0.000117114	intronic, Ir84a (unknown FlyBase_ID)
3R.3234256	-13.3492	3.07916	-4.33535	0.000117114	missense, Ir84a (unknown FlyBase_ID)
3R.3236190	-13.9407	3.20567	-4.34876	0.000112567	intergenic, CG31544 (unknown FlyBase_ID) // intergenic, Ir84a (unknown FlyBase_ID)
3R.3236707	-12.2475	2.90075	-4.2222	0.000156846	intergenic, CG31544 (unknown FlyBase_ID) // intergenic, Ir84a (unknown FlyBase_ID)
3R.3236708	-12.2475	2.90075	-4.2222	0.000156846	intergenic, CG31544 (unknown FlyBase_ID) // intergenic, Ir84a (unknown FlyBase_ID)
3R.3237145	-13.9407	3.20567	-4.34876	0.000112567	intergenic, CG31544 (unknown FlyBase_ID) // intergenic, Ir84a (unknown FlyBase_ID)
3R.3237878	-14.1736	3.23296	-4.38408	0.000106343	intergenic, CG31544 (unknown FlyBase_ID) // intergenic, Ir84a (unknown FlyBase_ID)
3R.3237888	-14.1736	3.23296	-4.38408	0.000106343	intergenic, CG31544 (unknown FlyBase_ID) // intergenic, Ir84a (unknown FlyBase_ID)
3R.3239750	-13.4134	3.41787	-3.9245	0.000401838	intergenic, CG31544 (unknown FlyBase_ID) // intergenic, Ir84a (unknown FlyBase_ID)
3R.3240351	-14.1115	3.45621	-4.08293	0.000303871	intergenic, CG31544 (unknown FlyBase_ID) // intergenic, Ir84a (unknown FlyBase_ID)
3R.3243775	-13.9407	3.20567	-4.34876	0.000112567	intergenic, CG31544 (unknown FlyBase_ID) // intergenic, Ir84a (unknown FlyBase_ID)
3R.3244487	-13.6421	3.02436	-4.51073	6.62839e-05	intergenic, CG31544 (unknown FlyBase_ID) // intergenic, Ir84a (unknown FlyBase_ID)
3R.3244686	10.8499	2.78957	3.88946	0.000429311	intergenic, CG31544 (unknown FlyBase_ID) // intergenic, Ir84a (unknown FlyBase_ID)
3R.3244772	-13.6421	3.02436	-4.51073	6.62839e-05	missense, CG31544 (unknown FlyBase_ID)
3R.3244797	-10.8405	2.80293	-3.86754	0.000442932	synonymous, CG31544 (unknown FlyBase_ID)
3R.3244898	-13.1434	3.1975	-4.11053	0.000226484	intronic, CG31544 (unknown FlyBase_ID)
3R.3246245	-13.9407	3.20567	-4.34876	0.000112567	missense, CG34023 (unknown FlyBase_ID)
3R.3246804	-12.7204	3.1543	-4.03273	0.000283968	synonymous, wa-cup (FBgn0037502)
3R.3246970	-13.9407	3.20567	-4.34876	0.000112567	synonymous, wa-cup (FBgn0037502)
3R.3249416	11.1346	2.77072	4.01865	0.000285502	intergenic, CG14598 (unknown FlyBase_ID) // intergenic, wa-cup (FBgn0037502)
3R.3250762	-13.3074	3.28166	-4.05509	0.000266122	intergenic, CG14598 (unknown FlyBase_ID) // intergenic, wa-cup (FBgn0037502)
3R.3252204	10.6189	2.73551	3.88187	0.000424958	intergenic, CG14598 (unknown FlyBase_ID) // intergenic, wa-cup (FBgn0037502)
3R.3253203	-13.9407	3.20567	-4.34876	0.000112567	intergenic, CG14598 (unknown FlyBase_ID) // intergenic, wa-cup (FBgn0037502)
3R.3253368	-13.9407	3.20567	-4.34876	0.000112567	intergenic, CG14598 (unknown FlyBase_ID) // intergenic, wa-cup (FBgn0037502)
3R.3253437	-13.9407	3.20567	-4.34876	0.000112567	intergenic, CG14598 (unknown FlyBase_ID) // intergenic, wa-cup (FBgn0037502)
3R.3253593	-13.9407	3.20567	-4.34876	0.000112567	intergenic, CG14598 (unknown FlyBase_ID) // intergenic, wa-cup (FBgn0037502)
3R.3253632	-13.6421	3.02436	-4.51073	6.62839e-05	intergenic, CG14598 (unknown FlyBase_ID) // intergenic, wa-cup (FBgn0037502)
3R.3254561	11.5283	2.60286	4.42909	8.46852e-05	intergenic, CG14598 (unknown FlyBase_ID) // intergenic, wa-cup (FBgn0037502)
3R.3255248	10.9011	2.80965	3.87989	0.000456265	intergenic, CG14598 (unknown FlyBase_ID) // intergenic, wa-cup (FBgn0037502)
3R.3256379	-12.2812	2.89679	-4.2396	0.00014896	intergenic, CG14598 (unknown FlyBase_ID) // intergenic, wa-cup (FBgn0037502)
3R.3256811	13.0222	2.42749	5.36448	5.31856e-06	intergenic, CG14598 (unknown FlyBase_ID) // intergenic, wa-cup (FBgn0037502)
3R.3257025	-13.9407	3.20567	-4.34876	0.000112567	intergenic, CG14598 (unknown FlyBase_ID) // intergenic, wa-cup (FBgn0037502)
3R.3257396	-13.9407	3.20567	-4.34876	0.000112567	intergenic, CG14598 (unknown FlyBase_ID) // intergenic, wa-cup (FBgn0037502)
3R.3261065	-13.9407	3.20567	-4.34876	0.000112567	intergenic, CG14598 (unknown FlyBase_ID) // intergenic, wa-cup (FBgn0037502)
3R.3261310	-14.6292	3.40948	-4.29076	0.00013968	intergenic, CG14598 (unknown FlyBase_ID) // intergenic, wa-cup (FBgn0037502)
3R.3261341	-13.9407	3.20567	-4.34876	0.000112567	intergenic, CG14598 (unknown FlyBase_ID) // intergenic, wa-cup (FBgn0037502)
3R.3262028	-11.9106	2.96429	-4.01804	0.000296318	intergenic, CG14598 (unknown FlyBase_ID) // intergenic, wa-cup (FBgn0037502)
3R.3262052	-11.9106	2.96429	-4.01804	0.000296318	intergenic, CG14598 (unknown FlyBase_ID) // intergenic, wa-cup (FBgn0037502)
3R.3262641	-12.7932	2.60641	-4.90836	2.2574e-05	intergenic, CG14598 (unknown FlyBase_ID) // intergenic, wa-cup (FBgn0037502)
3R.3262672	-11.1802	2.81616	-3.97001	0.000352864	intergenic, CG14598 (unknown FlyBase_ID) // intergenic, wa-cup (FBgn0037502)
3R.3262913	-14.2773	3.1977	-4.46488	8.39053e-05	intergenic, CG14598 (unknown FlyBase_ID) // intergenic, wa-cup (FBgn0037502)
3R.3264612	-13.9407	3.20567	-4.34876	0.000112567	intergenic, CG14598 (unknown FlyBase_ID) // intergenic, wa-cup (FBgn0037502)
3R.3266282	-11.9039	3.00576	-3.96038	0.000407788	intronic, CG14598 (unknown FlyBase_ID)
3R.3267227	-13.6008	3.19639	-4.25505	0.000154986	synonymous, CG14598 (unknown FlyBase_ID)
3R.3267878	-11.995	2.64682	-4.53183	6.89029e-05	intergenic, CG14598 (unknown FlyBase_ID) // intergenic, tRNA:V3b:84Db (unknown FlyBase_ID)
3R.3267918	-14.6292	3.40948	-4.29076	0.00013968	intergenic, CG14598 (unknown FlyBase_ID) // intergenic, tRNA:V3b:84Db (unknown FlyBase_ID)
3R.3268001	12.5775	2.65421	4.73869	3.73807e-05	intergenic, CG14598 (unknown FlyBase_ID) // intergenic, tRNA:V3b:84Db (unknown FlyBase_ID)
3R.3268144	-13.4998	2.39218	-5.64329	2.28036e-06	intergenic, CG14598 (unknown FlyBase_ID) // intergenic, tRNA:V3b:84Db (unknown FlyBase_ID)
3R.3268219	-13.9407	3.20567	-4.34876	0.000112567	intergenic, CG14598 (unknown FlyBase_ID) // intergenic, tRNA:V3b:84Db (unknown FlyBase_ID)
3R.3268341	-13.9407	3.20567	-4.34876	0.000112567	intergenic, CG14598 (unknown FlyBase_ID) // intergenic, tRNA:V3b:84Db (unknown FlyBase_ID)
3R.3269482	-12.5649	3.03476	-4.14032	0.000207633	intergenic, CG14598 (unknown FlyBase_ID) // intergenic, tRNA:V3b:84Db (unknown FlyBase_ID)
3R.3269879	-13.9407	3.20567	-4.34876	0.000112567	intergenic, CG14598 (unknown FlyBase_ID) // intergenic, tRNA:V3b:84Db (unknown FlyBase_ID)
3R.3270046	-12.566	2.9054	-4.32505	0.000120728	intergenic, CG14598 (unknown FlyBase_ID) // intergenic, tRNA:V3b:84Db (unknown FlyBase_ID)
3R.3271000	11.0735	2.77751	3.98684	0.000313282	intergenic, CG14598 (unknown FlyBase_ID) // intergenic, tRNA:V3b:84Db (unknown FlyBase_ID)
3R.3271116	11.0735	2.77751	3.98684	0.000313282	intergenic, CG14598 (unknown FlyBase_ID) // intergenic, tRNA:V3b:84Db (unknown FlyBase_ID)
3R.3271717	-14.5881	2.58255	-5.64872	2.04907e-06	intergenic, CG14598 (unknown FlyBase_ID) // intergenic, tRNA:V3b:84Db (unknown FlyBase_ID)
3R.3271758	-14.5901	2.63373	-5.53973	3.12355e-06	intergenic, CG14598 (unknown FlyBase_ID) // intergenic, tRNA:V3b:84Db (unknown FlyBase_ID)
3R.3271767	-14.5901	2.63373	-5.53973	3.12355e-06	intergenic, CG14598 (unknown FlyBase_ID) // intergenic, tRNA:V3b:84Db (unknown FlyBase_ID)
3R.3271837	-13.6085	3.07958	-4.41895	9.14578e-05	intergenic, CG14598 (unknown FlyBase_ID) // intergenic, tRNA:V3b:84Db (unknown FlyBase_ID)
3R.3272009	-13.9071	3.26434	-4.26031	0.000152632	intergenic, CG14598 (unknown FlyBase_ID) // intergenic, tRNA:V3b:84Db (unknown FlyBase_ID)
3R.3272395	-12.5989	2.79655	-4.50516	7.45316e-05	intergenic, CG14598 (unknown FlyBase_ID) // intergenic, tRNA:V3b:84Db (unknown FlyBase_ID)
3R.3272472	-12.3098	2.78694	-4.41695	8.78194e-05	intergenic, CG14598 (unknown FlyBase_ID) // intergenic, tRNA:V3b:84Db (unknown FlyBase_ID)
3R.3272586	-13.9407	3.20567	-4.34876	0.000112567	intergenic, CG14598 (unknown FlyBase_ID) // intergenic, tRNA:V3b:84Db (unknown FlyBase_ID)
3R.3272641	-13.9407	3.20567	-4.34876	0.000112567	intergenic, CG14598 (unknown FlyBase_ID) // intergenic, tRNA:V3b:84Db (unknown FlyBase_ID)
3R.3272655	-12.5566	3.01246	-4.16823	0.000199416	intergenic, CG14598 (unknown FlyBase_ID) // intergenic, tRNA:V3b:84Db (unknown FlyBase_ID)
3R.3272694	-11.0945	2.87288	-3.8618	0.000464745	intergenic, CG14598 (unknown FlyBase_ID) // intergenic, tRNA:V3b:84Db (unknown FlyBase_ID)
3R.3273131	-13.9407	3.20567	-4.34876	0.000112567	intergenic, CG14598 (unknown FlyBase_ID) // intergenic, tRNA:V3b:84Db (unknown FlyBase_ID)
3R.3273169	-14.1083	3.261	-4.32639	0.000125889	intergenic, CG14598 (unknown FlyBase_ID) // intergenic, tRNA:V3b:84Db (unknown FlyBase_ID)
3R.3273843	-10.7401	2.76161	-3.88905	0.000416219	intergenic, CG14598 (unknown FlyBase_ID) // intergenic, tRNA:V3b:84Db (unknown FlyBase_ID)
3R.3273904	11.0527	2.81324	3.92883	0.000383386	intergenic, CG14598 (unknown FlyBase_ID) // intergenic, tRNA:V3b:84Db (unknown FlyBase_ID)
3R.3274115	12.5003	3.00074	4.16572	0.000185349	intergenic, CG14598 (unknown FlyBase_ID) // intergenic, tRNA:V3b:84Db (unknown FlyBase_ID)
3R.3274321	-12.2394	2.9017	-4.21802	0.000158798	intergenic, CG14598 (unknown FlyBase_ID) // intergenic, tRNA:V3b:84Db (unknown FlyBase_ID)
3R.3276814	18.0853	3.8994	4.63796	9.52359e-05	intergenic, CG14598 (unknown FlyBase_ID) // intergenic, tRNA:V3b:84Db (unknown FlyBase_ID)
3R.3277014	11.5281	2.79385	4.12623	0.000208235	intergenic, CG14598 (unknown FlyBase_ID) // intergenic, tRNA:V3b:84Db (unknown FlyBase_ID)
3R.3277193	13.2787	2.66051	4.99102	1.54418e-05	intergenic, tRNA:V3b:84Da (unknown FlyBase_ID) // intergenic, tRNA:V3b:84Db (unknown FlyBase_ID)
3R.3277382	13.2787	2.66051	4.99102	1.54418e-05	intergenic, tRNA:V3b:84Da (unknown FlyBase_ID) // intergenic, tRNA:V3b:84Db (unknown FlyBase_ID)
3R.3277386	13.2787	2.66051	4.99102	1.54418e-05	intergenic, tRNA:V3b:84Da (unknown FlyBase_ID) // intergenic, tRNA:V3b:84Db (unknown FlyBase_ID)
3R.3277404	13.2787	2.66051	4.99102	1.54418e-05	intergenic, tRNA:V3b:84Da (unknown FlyBase_ID) // intergenic, tRNA:V3b:84Db (unknown FlyBase_ID)
3R.3277562	-11.9439	2.92067	-4.08946	0.000240823	intergenic, tRNA:V3b:84Da (unknown FlyBase_ID) // intergenic, tRNA:V3b:84Db (unknown FlyBase_ID)
3R.3280091	-13.5656	3.23377	-4.19497	0.000170005	intergenic, tRNA:V3b:84Da (unknown FlyBase_ID) // intergenic, tRNA:V3b:84Dc (unknown FlyBase_ID)
3R.3283464	11.3023	2.90306	3.89325	0.000411193	intergenic, tRNA:V3b:84Da (unknown FlyBase_ID) // intergenic, tRNA:V3b:84Dc (unknown FlyBase_ID)
3R.3283851	-12.3977	2.64825	-4.68147	4.1829e-05	intergenic, tRNA:V3b:84Da (unknown FlyBase_ID) // intergenic, tRNA:V3b:84Dc (unknown FlyBase_ID)
3R.3285333	14.8062	3.33612	4.43815	8.24179e-05	intergenic, tRNA:V3b:84Da (unknown FlyBase_ID) // intergenic, tRNA:V3b:84Dc (unknown FlyBase_ID)
3R.3291131	-12.4521	3.0063	-4.14201	0.000198777	intergenic, tRNA:V3b:84Da (unknown FlyBase_ID) // intergenic, tRNA:V3b:84Dc (unknown FlyBase_ID)
3R.3292337	-12.2628	2.73383	-4.48556	7.50512e-05	intergenic, tRNA:V3b:84Da (unknown FlyBase_ID) // intergenic, tRNA:V3b:84Dc (unknown FlyBase_ID)
3R.3346247	-12.5373	2.99644	-4.18408	0.000175567	synonymous, alpha-Est7 (FBgn0015575)
3R.3367085	-11.6497	2.97287	-3.91866	0.000394761	intronic, alpha-Est3 (FBgn0015571)
3R.3992137	17.7076	4.33184	4.08778	0.000233161	intronic, grn (FBgn0001138)
3R.3994523	17.7076	4.33184	4.08778	0.000233161	intronic, grn (FBgn0001138)
3R.3995226	17.7076	4.33184	4.08778	0.000233161	intronic, grn (FBgn0001138)
3R.3995744	17.7076	4.33184	4.08778	0.000233161	intronic, grn (FBgn0001138)
3R.3996802	17.7076	4.33184	4.08778	0.000233161	intronic, grn (FBgn0001138)
3R.3997939	17.7076	4.33184	4.08778	0.000233161	intronic, grn (FBgn0001138)
3R.3998876	17.7076	4.33184	4.08778	0.000233161	intronic, grn (FBgn0001138)
3R.4004260	17.7076	4.33184	4.08778	0.000233161	intronic, grn (FBgn0001138)
3R.4004355	17.7076	4.33184	4.08778	0.000233161	intronic, grn (FBgn0001138)
3R.4004933	17.7076	4.33184	4.08778	0.000233161	intronic, grn (FBgn0001138)
3R.4006398	17.7076	4.33184	4.08778	0.000233161	intronic, grn (FBgn0001138)
3R.4008297	17.7076	4.33184	4.08778	0.000233161	intergenic, CheA84a (FBgn0261290) // intergenic, grn (FBgn0001138)
3R.4009520	17.7076	4.33184	4.08778	0.000233161	intergenic, CheA84a (FBgn0261290) // intergenic, grn (FBgn0001138)
3R.4009887	17.7076	4.33184	4.08778	0.000233161	intergenic, CheA84a (FBgn0261290) // intergenic, grn (FBgn0001138)
3R.4009918	17.4619	4.3382	4.02514	0.000290284	intergenic, CheA84a (FBgn0261290) // intergenic, grn (FBgn0001138)
3R.4012969	17.7076	4.33184	4.08778	0.000233161	intergenic, CheA84a (FBgn0261290) // intergenic, grn (FBgn0001138)
3R.4015988	16.2629	3.91142	4.15779	0.000189738	intergenic, CheA84a (FBgn0261290) // intergenic, grn (FBgn0001138)
3R.4016077	17.7076	4.33184	4.08778	0.000233161	intergenic, CheA84a (FBgn0261290) // intergenic, grn (FBgn0001138)
3R.4016451	17.7076	4.33184	4.08778	0.000233161	intergenic, CheA84a (FBgn0261290) // intergenic, grn (FBgn0001138)
3R.4017575	17.7076	4.33184	4.08778	0.000233161	intergenic, CheA84a (FBgn0261290) // intergenic, grn (FBgn0001138)
3R.4017676	17.7076	4.33184	4.08778	0.000233161	intergenic, CheA84a (FBgn0261290) // intergenic, grn (FBgn0001138)
3R.4018140	17.7076	4.33184	4.08778	0.000233161	intergenic, CheA84a (FBgn0261290) // intergenic, grn (FBgn0001138)
3R.4018284	17.7076	4.33184	4.08778	0.000233161	intergenic, CheA84a (FBgn0261290) // intergenic, grn (FBgn0001138)
3R.4018306	17.7076	4.33184	4.08778	0.000233161	intergenic, CheA84a (FBgn0261290) // intergenic, grn (FBgn0001138)
3R.4019364	17.7076	4.33184	4.08778	0.000233161	intergenic, CheA84a (FBgn0261290) // intergenic, grn (FBgn0001138)
3R.4020460	17.7076	4.33184	4.08778	0.000233161	intergenic, CheA84a (FBgn0261290) // intergenic, grn (FBgn0001138)
3R.4021032	17.9835	4.32187	4.16104	0.000195438	intergenic, CheA84a (FBgn0261290) // intergenic, grn (FBgn0001138)
3R.4021033	17.7076	4.33184	4.08778	0.000233161	intergenic, CheA84a (FBgn0261290) // intergenic, grn (FBgn0001138)
3R.5021519	17.9152	4.37856	4.09157	0.000239348	intergenic, CG11997 (FBgn0037662) // intergenic, D1 (FBgn0000412) // intronic, pum (FBgn0003165)
3R.5023522	16.1214	3.91193	4.12109	0.000219619	intergenic, CG11997 (FBgn0037662) // intergenic, D1 (FBgn0000412) // intronic, pum (FBgn0003165)
3R.5024501	16.3623	3.89988	4.19558	0.000169699	intergenic, CG11997 (FBgn0037662) // intergenic, D1 (FBgn0000412) // intronic, pum (FBgn0003165)
3R.5024705	15.8827	3.7554	4.22929	0.000160023	intergenic, CG11997 (FBgn0037662) // intergenic, D1 (FBgn0000412) // intronic, pum (FBgn0003165)
3R.5026489	17.2559	3.79138	4.55136	5.86561e-05	intergenic, CG11997 (FBgn0037662) // intergenic, D1 (FBgn0000412) // intronic, pum (FBgn0003165)
3R.5026490	18.2221	4.22442	4.31351	0.000124907	intergenic, CG11997 (FBgn0037662) // intergenic, D1 (FBgn0000412) // intronic, pum (FBgn0003165)
3R.5028604	17.2559	3.79138	4.55136	5.86561e-05	intergenic, CG11997 (FBgn0037662) // intergenic, D1 (FBgn0000412) // intronic, pum (FBgn0003165)
3R.5028609	17.2559	3.79138	4.55136	5.86561e-05	intergenic, CG11997 (FBgn0037662) // intergenic, D1 (FBgn0000412) // intronic, pum (FBgn0003165)
3R.5325603	-12.4132	2.77417	-4.47456	7.38926e-05	intronic, RhoL (FBgn0014380)
3R.649397	13.7472	3.51085	3.91562	0.000398231	intergenic, CG14657 (unknown FlyBase_ID) // intergenic, CG14658 (FBgn0037283)
3R.7047459	-11.8172	2.97496	-3.97221	0.000338316	intergenic, CG6693 (FBgn0037878) // intergenic, RpL3 (FBgn0020910)
3R.7192024	-10.929	2.67372	-4.08755	0.000233315	intergenic, KP78a (FBgn0026064) // intergenic, mRpL40 (FBgn0037892) // intergenic, pros (FBgn0004595)
3R.7303926	11.0414	2.62111	4.21248	0.000224057	intergenic, PGRP-LB (FBgn0037906) // intergenic, dpr5 (unknown FlyBase_ID)
3R.7306030	-10.9093	2.67594	-4.07683	0.000240776	intergenic, PGRP-LB (FBgn0037906) // intergenic, dpr5 (unknown FlyBase_ID)
3R.8024867	13.8626	3.19859	4.33397	0.00011252	synonymous, CG3809 (unknown FlyBase_ID)
3R.9564831	12.3922	3.09168	4.00823	0.000316268	intergenic, CG9312 (unknown FlyBase_ID) // intergenic, CG9602 (FBgn0038175) // intronic, CG34383 (FBgn0085412)
3R.9564841	12.3922	3.09168	4.00823	0.000316268	intergenic, CG9312 (unknown FlyBase_ID) // intergenic, CG9602 (FBgn0038175) // intronic, CG34383 (FBgn0085412)
3R.9564854	12.3922	3.09168	4.00823	0.000316268	intergenic, CG9312 (unknown FlyBase_ID) // intergenic, CG9602 (FBgn0038175) // intronic, CG34383 (FBgn0085412)
3R.9564861	12.3545	3.15494	3.91593	0.000426861	intergenic, CG9312 (unknown FlyBase_ID) // intergenic, CG9602 (FBgn0038175) // intronic, CG34383 (FBgn0085412)
3R.9564862	12.3545	3.15494	3.91593	0.000426861	intergenic, CG9312 (unknown FlyBase_ID) // intergenic, CG9602 (FBgn0038175) // intronic, CG34383 (FBgn0085412)
3R.9564866	12.3922	3.09168	4.00823	0.000316268	intergenic, CG9312 (unknown FlyBase_ID) // intergenic, CG9602 (FBgn0038175) // intronic, CG34383 (FBgn0085412)
3R.9564872	12.3922	3.09168	4.00823	0.000316268	intergenic, CG9312 (unknown FlyBase_ID) // intergenic, CG9602 (FBgn0038175) // intronic, CG34383 (FBgn0085412)
3R.9564884	11.9651	2.95802	4.04499	0.000274042	intergenic, CG9312 (unknown FlyBase_ID) // intergenic, CG9602 (FBgn0038175) // intronic, CG34383 (FBgn0085412)
3R.9834269	12.0452	3.09263	3.8948	0.000437316	intronic, rdx (FBgn0044329)

## Sheet: Supplementary table 4
SNP locus	β1 (Female)	Standard error (Female)	t (Female)	P (Female)	β1 (Male)	Standard error (Male)	t (Male)	P (Male)	Annotation [type, gene symbol (FlyBase ID)]								double-checked!
X.10021383	21.8781	5.61219	3.89831	0.000578827	25.2258	5.46051	4.61967	8.46375e-05	intergenic, CG12645 (FBgn0030181) // intergenic, snoRNA:Me18S-A627 (unknown FlyBase_ID) // intronic, CG34104 (FBgn0083940)
X.10201294	18.6548	4.82878	3.86326	0.000448447	21.6766	4.63979	4.67189	4.07636e-05	intronic, alpha-Man-I (FBgn0259170)
X.10267261	11.858	3.01603	3.93166	0.000367858	9.79118	3.31186	2.9564	0.00546475	missense, CG17841 (unknown FlyBase_ID) // missense, CG32686 (FBgn0052686)
X.10267422	11.858	3.01603	3.93166	0.000367858	9.79118	3.31186	2.9564	0.00546475	synonymous, CG17841 (unknown FlyBase_ID) // synonymous, CG32686 (FBgn0052686)
X.10275318	14.2052	3.4032	4.17409	0.000180827	10.2417	3.8865	2.63519	0.0123248	intergenic, CG32681 (unknown FlyBase_ID) // intergenic, Psf3 (unknown FlyBase_ID) // intronic, CG17841 (unknown FlyBase_ID)
X.10275755	14.2052	3.4032	4.17409	0.000180827	10.2417	3.8865	2.63519	0.0123248	intergenic, CG32681 (unknown FlyBase_ID) // intergenic, Psf3 (unknown FlyBase_ID) // synonymous, CG17841 (unknown FlyBase_ID)
X.10457363	-11.9657	3.06161	-3.90831	0.000393639	-	-	-	P> 0.05	intronic, spri (FBgn0085443)
X.11190553	14.2141	4.64483	3.0602	0.00416309	18.673	4.33779	4.30473	0.000122758	intergenic, CG15198 (FBgn0030283) // intergenic, CG34144 (FBgn0083980)
X.11302442	-12.7219	3.05554	-4.16353	0.000211022	-8.96841	3.51996	-2.54787	0.0156797	intergenic, CG15196 (FBgn0030296) // intergenic, dlg1 (FBgn0001624)
X.11535199	12.3789	3.08963	4.00661	0.000295725	8.1919	3.55052	2.30724	0.0269027	intronic, Ptp10D (FBgn0004370)
X.12225661	-14.1954	3.15249	-4.50293	0.000124833	-12.0526	3.10267	-3.8846	0.000631237	intergenic, CG2577 (unknown FlyBase_ID) // intergenic, CG32655 (unknown FlyBase_ID) // UTR, Ten-a (FBgn0259240)
X.12623791	-12.4081	2.87899	-4.30989	0.000120888	-9.01993	3.30352	-2.7304	0.00973068	intergenic, CG15725 (unknown FlyBase_ID) // intergenic, CG4004 (unknown FlyBase_ID) // intronic, Smr (unknown FlyBase_ID)
X.12664096	-11.5365	3.00474	-3.83943	0.000495463	-	-	-	P> 0.05	synonymous, CG3812 (unknown FlyBase_ID)
X.12852801	-12.3473	3.18476	-3.87701	0.000430975	-8.61403	3.60722	-2.388	0.0223101	intergenic, CG32642 (FBgn0052642) // intergenic, CG4395 (unknown FlyBase_ID)
X.12912096	15.1608	3.5522	4.268	0.000149254	10.6232	4.20801	2.52453	0.0164194	intergenic, CG15719 (FBgn0030440) // intergenic, CG2209 (unknown FlyBase_ID)
X.13392972	-13.7629	3.12477	-4.40447	0.000161825	-12.0358	3.56519	-3.37593	0.00232136	intergenic, CG15753 (FBgn0030491) // intergenic, CG34324 (FBgn0085353) // intronic, CG32635 (unknown FlyBase_ID)
X.13454965	-9.56169	3.35602	-2.84912	0.00720594	-12.4561	3.18754	-3.90775	0.000394274	intergenic, CG32631 (unknown FlyBase_ID) // intergenic, CG32633 (FBgn0052633)
X.13908716	15.1055	3.53865	4.26873	0.000148938	14.2902	3.86806	3.69442	0.00077003	intergenic, Ste12DOR (unknown FlyBase_ID) // intergenic, tRNA:R:12Ee (unknown FlyBase_ID)
X.13911523	14.8954	3.13967	4.74427	3.27365e-05	11.5685	3.6164	3.19892	0.00287563	intergenic, tRNA:R:12Ed (unknown FlyBase_ID) // intergenic, tRNA:S774:12Ec (unknown FlyBase_ID)
X.1460789	-14.9438	3.53377	-4.22886	0.00015378	-8.55211	4.19089	-2.04065	0.0486717	intergenic, br (FBgn0000210) // intergenic, snmRNA:400 (unknown FlyBase_ID) // intergenic, Mur2B (FBgn0025390)
X.1461660	-14.8129	3.82012	-3.87761	0.000493335	-9.30053	4.48731	-2.07263	0.046343	intergenic, br (FBgn0000210) // intergenic, snmRNA:400 (unknown FlyBase_ID) // intergenic, Mur2B (FBgn0025390)
X.1468997	-14.3977	3.20352	-4.49433	6.96318e-05	-10.0781	3.73825	-2.69594	0.0106048	intergenic, br (FBgn0000210) // intergenic, snmRNA:400 (unknown FlyBase_ID) // intergenic, Mur2B (FBgn0025390)
X.15263488	-	-	-	P> 0.05	12.7254	3.02211	4.21077	0.000162239	intergenic, CG9164 (unknown FlyBase_ID) // intergenic, Pp1-13C (unknown FlyBase_ID) // intronic, acj6 (FBgn0000028)
X.15263493	8.70064	3.88383	2.24022	0.0313417	14.625	3.47521	4.20838	0.000163391	intergenic, CG9164 (unknown FlyBase_ID) // intergenic, Pp1-13C (unknown FlyBase_ID) // intronic, acj6 (FBgn0000028)
X.16075102	-11.613	2.9996	-3.8715	0.000437887	-7.9096	3.40918	-2.32009	0.0261193	intergenic, disco-r (FBgn0042650) // intergenic, mir-985 (unknown FlyBase_ID)
X.16160898	17.0603	4.37056	3.90346	0.000399204	20.2577	4.13555	4.89842	2.04848e-05	intergenic, CG12507 (unknown FlyBase_ID) // intergenic, kat80 (unknown FlyBase_ID)
X.16179939	12.4267	3.65028	3.40431	0.00167792	15.874	3.38884	4.6842	4.14882e-05	intergenic, CG32576 (FBgn0052576) // intergenic, eas (unknown FlyBase_ID)
X.16180071	13.3625	3.55849	3.75511	0.000629983	15.5268	3.42362	4.5352	6.47449e-05	UTR, CG32576 (FBgn0052576)
X.16180200	10.4209	3.53768	2.9457	0.00569683	12.9951	3.27055	3.97336	0.000337188	UTR, CG32576 (FBgn0052576)
X.16180284	11.9582	3.4711	3.44508	0.0014669	14.7969	3.27321	4.52061	6.43433e-05	UTR, CG32576 (FBgn0052576)
X.16180287	11.9582	3.4711	3.44508	0.0014669	14.7969	3.27321	4.52061	6.43433e-05	UTR, CG32576 (FBgn0052576)
X.16180307	11.9582	3.4711	3.44508	0.0014669	14.7969	3.27321	4.52061	6.43433e-05	UTR, CG32576 (FBgn0052576)
X.16180309	11.9582	3.4711	3.44508	0.0014669	14.7969	3.27321	4.52061	6.43433e-05	UTR, CG32576 (FBgn0052576)
X.16180401	11.9582	3.4711	3.44508	0.0014669	14.7969	3.27321	4.52061	6.43433e-05	UTR, CG32576 (FBgn0052576) // UTR, CG3560 (FBgn0030733)
X.16180513	11.9582	3.4711	3.44508	0.0014669	14.7969	3.27321	4.52061	6.43433e-05	UTR, CG32576 (FBgn0052576) // UTR, CG3560 (FBgn0030733)
X.16180677	12.0806	3.32412	3.63422	0.000863305	14.3915	3.1751	4.53263	6.20576e-05	UTR, CG32576 (FBgn0052576) // UTR, CG3560 (FBgn0030733)
X.16181382	11.6314	3.66455	3.17403	0.0030746	14.9397	3.43783	4.3457	0.000108656	intergenic, CG3560 (FBgn0030733) // intergenic, caz (FBgn0011571) // intronic, CG32576 (FBgn0052576)
X.16181429	11.6314	3.66455	3.17403	0.0030746	14.9397	3.43783	4.3457	0.000108656	intergenic, CG3560 (FBgn0030733) // intergenic, caz (FBgn0011571) // intronic, CG32576 (FBgn0052576)
X.16181584	12.1666	3.87767	3.1376	0.00344687	16.2138	3.5754	4.53482	6.48197e-05	intergenic, CG3560 (FBgn0030733) // intergenic, caz (FBgn0011571) // intronic, CG32576 (FBgn0052576)
X.16182210	10.5224	3.95161	2.66281	0.0115132	14.5711	3.701	3.93708	0.000362112	intergenic, CG3560 (FBgn0030733) // intergenic, caz (FBgn0011571) // intronic, CG32576 (FBgn0052576)
X.16182422	12.2559	4.12622	2.97025	0.00534632	15.5953	3.922	3.97637	0.000334268	intergenic, CG3560 (FBgn0030733) // intergenic, caz (FBgn0011571) // missense, CG32576 (FBgn0052576)
X.16182828	10.5224	3.95161	2.66281	0.0115132	14.5711	3.701	3.93708	0.000362112	intergenic, CG3560 (FBgn0030733) // intergenic, caz (FBgn0011571)
X.16184147	14.2707	3.61024	3.95284	0.000345893	16.0765	3.52362	4.56248	5.6723e-05	intronic, caz (FBgn0011571)
X.16184148	14.2707	3.61024	3.95284	0.000345893	16.0765	3.52362	4.56248	5.6723e-05	intronic, caz (FBgn0011571)
X.16196831	16.7952	5.0148	3.34913	0.00191152	19.0984	4.94447	3.86259	0.00044931	intronic, CG3632 (FBgn0030735)
X.16408869	12.0634	2.99331	4.03013	0.000276078	10.6347	3.2388	3.28354	0.0022868	intronic, para (FBgn0260993)
X.16434362	13.0182	4.31925	3.014	0.00470147	16.4102	4.12475	3.97846	0.000321032	synonymous, CG9903 (FBgn0030756)
X.16434368	13.0182	4.31925	3.014	0.00470147	16.4102	4.12475	3.97846	0.000321032	synonymous, CG9903 (FBgn0030756)
X.16834810	-12.233	3.14933	-3.88431	0.000466671	-8.37429	3.64284	-2.29883	0.0279837	UTR, wus (unknown FlyBase_ID)
X.16834904	-11.7023	3.0141	-3.88252	0.000437941	-8.45391	3.42554	-2.4679	0.018624	intergenic, CG13001 (unknown FlyBase_ID) // intergenic, wus (unknown FlyBase_ID)
X.16835060	-12.9297	3.2423	-3.98781	0.000377886	-9.52327	3.83161	-2.48545	0.0185395	intergenic, CG13001 (unknown FlyBase_ID) // intergenic, wus (unknown FlyBase_ID)
X.16835066	-13.7003	3.0467	-4.49676	8.05869e-05	-10.2901	3.57173	-2.88097	0.00691667	intergenic, CG13001 (unknown FlyBase_ID) // intergenic, wus (unknown FlyBase_ID)
X.16835068	-13.0247	3.11303	-4.18393	0.000208328	-9.75185	3.68211	-2.64844	0.0124514	intergenic, CG13001 (unknown FlyBase_ID) // intergenic, wus (unknown FlyBase_ID)
X.16835070	-13.7003	3.0467	-4.49676	8.05869e-05	-10.2901	3.57173	-2.88097	0.00691667	intergenic, CG13001 (unknown FlyBase_ID) // intergenic, wus (unknown FlyBase_ID)
X.16835105	-13.268	3.05507	-4.34295	0.000125892	-9.35751	3.54926	-2.63647	0.0126709	intergenic, CG13001 (unknown FlyBase_ID) // intergenic, wus (unknown FlyBase_ID)
X.16836852	-13.2895	3.219	-4.12846	0.000255295	-10.203	3.66919	-2.78072	0.00914134	UTR, CG13001 (unknown FlyBase_ID)
X.16947106	14.7636	3.24998	4.54269	0.000121922	12.8798	3.78676	3.40126	0.0022597	intergenic, CG34326 (unknown FlyBase_ID) // intergenic, CG43077 (FBgn0262487)
X.17713026	11.7716	5.39765	2.18087	0.0358074	19.8887	4.85715	4.09472	0.000228452	intergenic, CG12986 (unknown FlyBase_ID) // intergenic, OdsH (unknown FlyBase_ID)
X.17865270	22.8315	5.60498	4.07343	0.000410208	23.7278	5.8372	4.06493	0.000419278	intronic, Sh (FBgn0003380)
X.17940546	-11.3897	3.88425	-2.93228	0.00581778	-14.2844	3.73193	-3.82762	0.000496992	synonymous, Sh (FBgn0003380) // synonymous, CG15373 (FBgn0030889)
X.18343585	-13.4207	2.96636	-4.5243	6.36334e-05	-10.5898	3.36974	-3.14262	0.00334435	intronic, CG32547 (FBgn0052547)
X.18345422	-14.0191	2.74646	-5.10442	1.09154e-05	-10.3396	3.26524	-3.16657	0.0031367	intronic, CG32547 (FBgn0052547)
X.18345552	-16.0126	2.70922	-5.91043	1.12563e-06	-12.0893	3.35121	-3.60744	0.000981506	intronic, CG32547 (FBgn0052547)
X.18345585	-15.1676	3.12454	-4.85434	4.50503e-05	-11.3938	3.87566	-2.93985	0.00665515	intronic, CG32547 (FBgn0052547)
X.18345646	-13.0508	3.34353	-3.9033	0.000442351	-9.79819	3.848	-2.54631	0.0157384	intronic, CG32547 (FBgn0052547)
X.18345647	-12.4459	3.00795	-4.13767	0.000201332	-9.15114	3.41619	-2.67876	0.0110673	intronic, CG32547 (FBgn0052547)
X.18345704	-12.4459	3.00795	-4.13767	0.000201332	-9.15114	3.41619	-2.67876	0.0110673	intronic, CG32547 (FBgn0052547)
X.18345726	-12.4459	3.00795	-4.13767	0.000201332	-9.15114	3.41619	-2.67876	0.0110673	intronic, CG32547 (FBgn0052547)
X.18345734	-12.4459	3.00795	-4.13767	0.000201332	-9.15114	3.41619	-2.67876	0.0110673	intronic, CG32547 (FBgn0052547)
X.18345843	-11.6085	3.00008	-3.8694	0.00044056	-7.88934	3.41048	-2.31326	0.026533	intronic, CG32547 (FBgn0052547)
X.18346020	-11.6085	3.00008	-3.8694	0.00044056	-7.88934	3.41048	-2.31326	0.026533	intronic, CG32547 (FBgn0052547)
X.18346021	-11.6085	3.00008	-3.8694	0.00044056	-7.88934	3.41048	-2.31326	0.026533	intronic, CG32547 (FBgn0052547)
X.18346022	-11.6085	3.00008	-3.8694	0.00044056	-7.88934	3.41048	-2.31326	0.026533	intronic, CG32547 (FBgn0052547)
X.18346165	-13.28	2.76884	-4.79622	2.79586e-05	-9.15807	3.29295	-2.78112	0.00856526	intronic, CG32547 (FBgn0052547)
X.18346330	-13.0545	2.77969	-4.69637	3.78525e-05	-8.90514	3.29555	-2.70217	0.0104414	intronic, CG32547 (FBgn0052547)
X.18374231	11.7307	3.00525	3.9034	0.000412466	9.27803	3.37391	2.74993	0.00936904	synonymous, CG6361 (unknown FlyBase_ID)
X.18399916	8.63578	3.35842	2.57138	0.0144062	12.0994	3.15119	3.83961	0.000480111	UTR, CG6461 (unknown FlyBase_ID)
X.18639189	12.7452	2.97294	4.28707	0.000129379	12.6321	3.09258	4.08465	0.000235314	intergenic, CG12609 (unknown FlyBase_ID) // intergenic, CG6873 (FBgn0030951)
X.18733171	-10.386	3.37361	-3.0786	0.00396537	-12.8514	3.23813	-3.96876	0.000330232	intronic, Pvf1 (FBgn0030964)
X.18735177	-13.0241	3.01419	-4.32093	0.000122202	-9.47817	3.4946	-2.71223	0.0102919	intronic, Pvf1 (FBgn0030964)
X.18877074	15.5424	4.5251	3.43471	0.00150969	18.7446	4.32921	4.32979	0.000113932	intronic, CG32541 (FBgn0052541) // intronic, CG42506 (FBgn0260232)
X.18911717	12.9913	4.00561	3.24327	0.00259888	15.191	3.85505	3.94054	0.000370672	intronic, CG32541 (FBgn0052541) // intronic, CG42506 (FBgn0260232)
X.19487460	18.6548	4.82878	3.86326	0.000448447	21.6766	4.63979	4.67189	4.07636e-05	intronic, CG14205 (unknown FlyBase_ID)
X.19487534	16.5257	4.42725	3.73273	0.00065243	18.1729	4.3964	4.13358	0.000203777	synonymous, CG14205 (unknown FlyBase_ID)
X.19670848	18.2713	4.86934	3.75231	0.00061691	20.8004	4.74989	4.37914	9.8333e-05	UTR, vfl (unknown FlyBase_ID)
X.19743703	-	-	-	P> 0.05	12.3825	2.78682	4.44325	8.51002e-05	intronic, pico (FBgn0261811)
X.19774254	-	-	-	P> 0.05	14.2412	3.51922	4.04668	0.000263024	intronic, CG32529 (unknown FlyBase_ID)
X.19774305	7.9596	3.55214	2.24079	0.0313014	13.5439	3.15875	4.28775	0.000129118	intronic, CG32529 (unknown FlyBase_ID)
X.19774413	8.47652	3.74498	2.26344	0.0297347	14.5699	3.30139	4.41325	8.87972e-05	intronic, CG32529 (unknown FlyBase_ID)
X.19774419	8.47652	3.74498	2.26344	0.0297347	14.5699	3.30139	4.41325	8.87972e-05	intronic, CG32529 (unknown FlyBase_ID)
X.19774454	11.1978	4.3859	2.55315	0.0158163	17.0184	3.97115	4.28549	0.000164245	intronic, CG32529 (unknown FlyBase_ID)
X.19959827	11.215	4.86753	2.30405	0.0271007	20.2234	4.14021	4.88463	2.13638e-05	intergenic, CG9570 (unknown FlyBase_ID) // intergenic, fd19B (unknown FlyBase_ID)
X.19990692	16.7728	3.17179	5.28811	1.77166e-05	13.9888	3.93694	3.55322	0.00154454	intergenic, CG15323 (FBgn0040784) // intergenic, CG42581 (unknown FlyBase_ID)
X.20010311	13.3358	3.37128	3.9557	0.000367602	8.68522	3.78723	2.29329	0.0281391	intergenic, CG15323 (FBgn0040784) // intergenic, CG34331 (unknown FlyBase_ID)
X.20010318	13.6823	3.3552	4.07795	0.000249019	9.27316	3.83928	2.41534	0.0210797	intergenic, CG15323 (FBgn0040784) // intergenic, CG34331 (unknown FlyBase_ID)
X.20110454	-11.156	3.04145	-3.668	0.000805966	-13.4127	2.92308	-4.58855	5.52235e-05	intergenic, obst-A (unknown FlyBase_ID) // intergenic, sw (unknown FlyBase_ID)
X.20111664	-10.3598	3.0958	-3.34641	0.00192585	-12.7642	2.94066	-4.3406	0.000110319	intronic, obst-A (unknown FlyBase_ID)
X.20111752	-9.70779	3.15396	-3.07797	0.00397195	-11.8679	3.04315	-3.89988	0.000403364	intronic, obst-A (unknown FlyBase_ID)
X.20111770	-9.70779	3.15396	-3.07797	0.00397195	-11.8679	3.04315	-3.89988	0.000403364	intronic, obst-A (unknown FlyBase_ID)
X.20111883	-10.0772	3.22315	-3.12652	0.00354965	-12.5932	3.07908	-4.08993	0.000240488	intronic, obst-A (unknown FlyBase_ID)
X.20111884	-10.1122	3.14695	-3.21334	0.00276602	-12.4078	3.01395	-4.11678	0.000214107	intronic, obst-A (unknown FlyBase_ID)
X.20121869	-9.47688	3.29482	-2.8763	0.00672135	-12.1144	3.14959	-3.84634	0.000470883	synonymous, CG17068 (unknown FlyBase_ID)
X.20123262	-8.96218	3.36056	-2.66687	0.0115138	-12.2322	3.12698	-3.91182	0.000402601	intronic, Rab10 (unknown FlyBase_ID)
X.20484040	15.8541	4.12494	3.84346	0.000505964	16.8026	4.18288	4.01699	0.000308423	intronic, RunxA (FBgn0083981)
X.20805499	17.3782	4.33564	4.00822	0.000294336	16.2582	4.59995	3.53443	0.00114341	intergenic, CG11227 (unknown FlyBase_ID) // intergenic, Npc1b (FBgn0031140)
X.20930212	19.3606	4.92452	3.93148	0.00048172	19.9955	5.0792	3.93674	0.000474919	UTR, bves (FBgn0031150)
X.21877046	16.3644	5.08203	3.22006	0.0027661	19.7471	4.93387	4.00236	0.000310074	UTR, CG12576 (unknown FlyBase_ID)
X.21890315	15.5283	5.12697	3.02874	0.00452288	19.0032	4.95464	3.83544	0.000485913	intronic, l(1)G0196 (unknown FlyBase_ID)
X.21890336	15.5283	5.12697	3.02874	0.00452288	19.0032	4.95464	3.83544	0.000485913	intronic, l(1)G0196 (unknown FlyBase_ID)
X.21891166	7.89409	3.29154	2.3983	0.0217785	11.9334	3.03604	3.93058	0.000369006	intronic, l(1)G0196 (unknown FlyBase_ID)
X.21891518	13.8149	3.32123	4.15956	0.000223234	11.5894	3.79106	3.05704	0.0044882	intronic, l(1)G0196 (unknown FlyBase_ID)
X.21891522	14.6058	3.47651	4.20127	0.000208156	11.9077	3.97438	2.99612	0.00534097	intronic, l(1)G0196 (unknown FlyBase_ID)
X.21893270	-	-	-	P> 0.05	14.4	3.6368	3.95952	0.000350933	intronic, l(1)G0196 (unknown FlyBase_ID)
X.22117561	18.9477	5.41031	3.50214	0.00156771	22.7348	5.22016	4.3552	0.000161083	intergenic, CG12446 (unknown FlyBase_ID) // intergenic, Cda4 (unknown FlyBase_ID)
X.22138708	16.8396	5.01067	3.36074	0.00185157	19.6192	4.8875	4.01416	0.00028927	intergenic, CG12446 (unknown FlyBase_ID) // intergenic, Cda4 (unknown FlyBase_ID)
X.22139005	16.8396	5.01067	3.36074	0.00185157	19.6192	4.8875	4.01416	0.00028927	intergenic, CG12446 (unknown FlyBase_ID) // intergenic, Cda4 (unknown FlyBase_ID)
X.22177205	10.4979	3.06582	3.42419	0.00155432	11.7086	3.04226	3.84863	0.000467781	intergenic, CG12446 (unknown FlyBase_ID) // intergenic, Cda4 (unknown FlyBase_ID)
X.22225592	-8.29481	3.84757	-2.15585	0.0398359	-14.3092	3.58368	-3.99288	0.000428309	intergenic, CG12446 (unknown FlyBase_ID) // intergenic, fog (unknown FlyBase_ID)
X.22319451	8.14554	3.39228	2.4012	0.0216306	12.1602	3.14469	3.86689	0.000443758	intergenic, CG34334 (FBgn0085363) // intergenic, CG41106 (unknown FlyBase_ID)
X.2752648	13.9637	5.25048	2.65951	0.0116075	19.3451	4.91775	3.93374	0.000365641	intergenic, CG12498 (FBgn0040356) // intergenic, CG14416 (unknown FlyBase_ID)
X.2752832	13.9637	5.25048	2.65951	0.0116075	19.3451	4.91775	3.93374	0.000365641	intergenic, CG12498 (FBgn0040356) // intergenic, CG14416 (unknown FlyBase_ID)
X.2753020	13.4805	5.133	2.62624	0.012721	18.9317	4.83929	3.91208	0.000402304	intergenic, CG12498 (FBgn0040356) // intergenic, CG14416 (unknown FlyBase_ID)
X.2753049	13.9637	5.25048	2.65951	0.0116075	19.3451	4.91775	3.93374	0.000365641	intergenic, CG12498 (FBgn0040356) // intergenic, CG14416 (unknown FlyBase_ID)
X.2753057	13.9637	5.25048	2.65951	0.0116075	19.3451	4.91775	3.93374	0.000365641	intergenic, CG12498 (FBgn0040356) // intergenic, CG14416 (unknown FlyBase_ID)
X.2753140	13.9637	5.25048	2.65951	0.0116075	19.3451	4.91775	3.93374	0.000365641	intergenic, CG12498 (FBgn0040356) // intergenic, CG14416 (unknown FlyBase_ID)
X.2753255	13.9637	5.25048	2.65951	0.0116075	19.3451	4.91775	3.93374	0.000365641	intergenic, CG12498 (FBgn0040356) // intergenic, CG14416 (unknown FlyBase_ID)
X.2753277	13.9637	5.25048	2.65951	0.0116075	19.3451	4.91775	3.93374	0.000365641	intergenic, CG12498 (FBgn0040356) // intergenic, CG14416 (unknown FlyBase_ID)
X.2753963	13.9637	5.25048	2.65951	0.0116075	19.3451	4.91775	3.93374	0.000365641	intergenic, CG12498 (FBgn0040356) // intergenic, CG14416 (unknown FlyBase_ID)
X.2754193	13.9637	5.25048	2.65951	0.0116075	19.3451	4.91775	3.93374	0.000365641	intergenic, CG12498 (FBgn0040356) // intergenic, CG14416 (unknown FlyBase_ID)
X.2754194	13.9637	5.25048	2.65951	0.0116075	19.3451	4.91775	3.93374	0.000365641	intergenic, CG12498 (FBgn0040356) // intergenic, CG14416 (unknown FlyBase_ID)
X.2754830	13.9637	5.25048	2.65951	0.0116075	19.3451	4.91775	3.93374	0.000365641	intergenic, CG12498 (FBgn0040356) // intergenic, CG14416 (unknown FlyBase_ID)
X.3171248	15.2697	4.55082	3.35536	0.00187909	19.5846	4.22465	4.63581	4.5464e-05	intergenic, CG10793 (unknown FlyBase_ID) // intergenic, Sgs4 (unknown FlyBase_ID) // intronic, dnc (FBgn0000479)
X.3171349	15.2823	4.62473	3.30447	0.00220294	19.5957	4.29328	4.56428	5.9371e-05	intergenic, CG10793 (unknown FlyBase_ID) // intergenic, Sgs4 (unknown FlyBase_ID) // intronic, dnc (FBgn0000479)
X.3197217	12.5023	3.63156	3.44268	0.00150998	14.9958	3.49461	4.29113	0.000133419	intergenic, CG10793 (unknown FlyBase_ID) // intergenic, Sgs4 (unknown FlyBase_ID) // intronic, dnc (FBgn0000479)
X.3215861	10.5962	3.81918	2.77446	0.00881063	14.3056	3.5434	4.03725	0.000280268	intergenic, CG10793 (unknown FlyBase_ID) // intergenic, dm (unknown FlyBase_ID) // intronic, dnc (FBgn0000479)
X.3472220	12.4421	3.17449	3.91939	0.000381194	12.4009	3.28655	3.77324	0.000581036	intronic, AlstR (FBgn0028961)
X.3472227	13.6861	3.48868	3.923	0.000403558	12.9209	3.77915	3.419	0.00164893	intronic, AlstR (FBgn0028961)
X.3472228	13.137	3.32305	3.95329	0.0003573	11.5251	3.67695	3.13442	0.00347608	intronic, AlstR (FBgn0028961)
X.3472234	12.4421	3.17449	3.91939	0.000381194	12.4009	3.28655	3.77324	0.000581036	intronic, AlstR (FBgn0028961)
X.3927138	-12.7347	3.22855	-3.9444	0.000409349	-8.71477	3.83717	-2.27115	0.0300039	intergenic, CG32790 (unknown FlyBase_ID) // intergenic, CG6414 (unknown FlyBase_ID)
X.3968070	12.8832	3.12524	4.12229	0.000210661	10.6141	3.45598	3.07122	0.00404352	intergenic, CG32790 (unknown FlyBase_ID) // intergenic, CG6414 (unknown FlyBase_ID)
X.4279328	-13.1484	2.90283	-4.5295	9.35844e-05	-9.15711	3.24445	-2.82239	0.00852145	intergenic, CG12688 (unknown FlyBase_ID) // intergenic, CG32773 (unknown FlyBase_ID)
X.4334852	10.5368	4.17591	2.52323	0.0180797	15.0496	3.71679	4.04909	0.000411282	intronic, bi (FBgn0000179)
X.4340896	12.5967	2.99046	4.2123	0.000161507	12.8149	3.07162	4.17204	0.000181926	intronic, bi (FBgn0000179)
X.4441463	12.4477	3.07471	4.0484	0.000271345	8.49128	3.5443	2.39576	0.0220674	synonymous, Usf (FBgn0029711)
X.4452130	12.5028	3.16785	3.94679	0.000352035	8.57966	3.6095	2.37697	0.0228923	UTR, CG3546 (unknown FlyBase_ID)
X.4452196	11.8081	3.07856	3.83558	0.000485715	10.3809	3.31709	3.12953	0.00346331	synonymous, CG3546 (unknown FlyBase_ID)
X.4452245	11.8081	3.07856	3.83558	0.000485715	10.3809	3.31709	3.12953	0.00346331	synonymous, CG3546 (unknown FlyBase_ID)
X.4452247	11.8081	3.07856	3.83558	0.000485715	10.3809	3.31709	3.12953	0.00346331	missense, CG3546 (unknown FlyBase_ID)
X.4646112	-9.56577	3.23428	-2.95762	0.00544734	-12.3051	3.07008	-4.00808	0.000294453	intergenic, CG15472 (FBgn0029724) // intergenic, Proc-R (unknown FlyBase_ID)
X.4646118	-9.56577	3.23428	-2.95762	0.00544734	-12.3051	3.07008	-4.00808	0.000294453	intergenic, CG15472 (FBgn0029724) // intergenic, Proc-R (unknown FlyBase_ID)
X.4646126	-9.56577	3.23428	-2.95762	0.00544734	-12.3051	3.07008	-4.00808	0.000294453	intergenic, CG15472 (FBgn0029724) // intergenic, Proc-R (unknown FlyBase_ID)
X.4646127	-9.56577	3.23428	-2.95762	0.00544734	-12.3051	3.07008	-4.00808	0.000294453	intergenic, CG15472 (FBgn0029724) // intergenic, Proc-R (unknown FlyBase_ID)
X.4646128	-9.56577	3.23428	-2.95762	0.00544734	-12.3051	3.07008	-4.00808	0.000294453	intergenic, CG15472 (FBgn0029724) // intergenic, Proc-R (unknown FlyBase_ID)
X.4646170	-9.56577	3.23428	-2.95762	0.00544734	-12.3051	3.07008	-4.00808	0.000294453	intergenic, CG15472 (FBgn0029724) // intergenic, Proc-R (unknown FlyBase_ID)
X.4717049	8.3411	3.37905	2.46847	0.0184518	12.4381	3.11435	3.99381	0.000306981	intergenic, CG12682 (FBgn0029729) // intergenic, CG2861 (FBgn0029728)
X.4717158	8.3411	3.37905	2.46847	0.0184518	12.4381	3.11435	3.99381	0.000306981	intergenic, CG12682 (FBgn0029729) // intergenic, CG2861 (FBgn0029728)
X.4717166	8.08722	3.43737	2.35273	0.0243863	12.2823	3.1768	3.86625	0.000458861	intergenic, CG12682 (FBgn0029729) // intergenic, CG2861 (FBgn0029728)
X.4750220	20.1789	4.11275	4.90643	3.91639e-05	20.5259	4.36993	4.69709	6.87474e-05	intergenic, CG12681 (FBgn0029730) // intergenic, CG12682 (FBgn0029729)
X.4875332	12.2629	3.1938	3.83959	0.000480136	8.92826	3.58594	2.4898	0.0175367	intergenic, CG12680 (unknown FlyBase_ID) // intergenic, SIP3 (unknown FlyBase_ID)
X.4955107	11.4723	4.17125	2.75033	0.00935985	15.3261	3.78389	4.05035	0.000269814	intronic, ovo (FBgn0003028)
X.4997975	11.9768	3.02043	3.96527	0.000345162	9.204	3.37986	2.72319	0.0100154	intronic, rg (FBgn0086911)
X.5486830	13.3517	3.85318	3.46511	0.00167065	15.2973	3.84617	3.97728	0.000425514	intergenic, Vsx1 (unknown FlyBase_ID) // intergenic, Vsx2 (unknown FlyBase_ID)
X.5486831	12.5907	2.99239	4.20759	0.00021521	10.4016	3.41944	3.04189	0.00484956	intergenic, Vsx1 (unknown FlyBase_ID) // intergenic, Vsx2 (unknown FlyBase_ID)
X.5515681	9.28969	3.35886	2.76573	0.00900583	12.5551	3.09552	4.05591	0.000265494	intronic, Mlc-c (unknown FlyBase_ID)
X.5518026	11.9906	4.8159	2.4898	0.0175367	17.2732	4.49602	3.84189	0.000476968	missense, l(1)G0045 (unknown FlyBase_ID)
X.5611102	-16.0908	3.7238	-4.32108	0.000122151	-11.9888	4.2793	-2.80157	0.00822968	intronic, CG33080 (unknown FlyBase_ID)
X.5611178	-16.0908	3.7238	-4.32108	0.000122151	-11.9888	4.2793	-2.80157	0.00822968	intronic, CG33080 (unknown FlyBase_ID)
X.5611219	-16.0908	3.7238	-4.32108	0.000122151	-11.9888	4.2793	-2.80157	0.00822968	intronic, CG33080 (unknown FlyBase_ID)
X.5656777	14.358	4.63251	3.0994	0.00375247	21.5038	3.95692	5.43449	3.96204e-06	intronic, MAPk-Ak2 (FBgn0013987)
X.5907031	10.8881	4.16879	2.61183	0.0130525	17.2282	3.66433	4.70158	3.72591e-05	UTR, mab-21 (FBgn0029003)
X.5907151	12.128	3.65154	3.32133	0.00210443	16.0195	3.35484	4.77503	3.15938e-05	UTR, mab-21 (FBgn0029003)
X.5907255	9.20569	4.04188	2.27758	0.0287928	15.4717	3.59804	4.30004	0.000124482	intergenic, mab-21 (FBgn0029003) // intergenic, rux (FBgn0003302)
X.5907260	10.8881	4.16879	2.61183	0.0130525	17.2282	3.66433	4.70158	3.72591e-05	intergenic, mab-21 (FBgn0029003) // intergenic, rux (FBgn0003302)
X.5907262	10.3807	4.09626	2.53418	0.0159004	16.8479	3.63578	4.63393	4.82233e-05	intergenic, mab-21 (FBgn0029003) // intergenic, rux (FBgn0003302)
X.5907350	9.20569	4.04188	2.27758	0.0287928	15.4717	3.59804	4.30004	0.000124482	intergenic, mab-21 (FBgn0029003) // intergenic, rux (FBgn0003302)
X.5907592	9.20569	4.04188	2.27758	0.0287928	15.4717	3.59804	4.30004	0.000124482	intergenic, mab-21 (FBgn0029003) // intergenic, rux (FBgn0003302)
X.5907869	9.20569	4.04188	2.27758	0.0287928	15.4717	3.59804	4.30004	0.000124482	intergenic, mab-21 (FBgn0029003) // intergenic, rux (FBgn0003302)
X.5907886	9.20569	4.04188	2.27758	0.0287928	15.4717	3.59804	4.30004	0.000124482	intergenic, mab-21 (FBgn0029003) // intergenic, rux (FBgn0003302)
X.5907899	10.8205	4.23835	2.55299	0.0151968	17.3118	3.72331	4.64956	4.60209e-05	intergenic, mab-21 (FBgn0029003) // intergenic, rux (FBgn0003302)
X.5907904	11.0452	4.52087	2.44316	0.0199058	19.0361	3.89901	4.8823	2.4396e-05	intergenic, mab-21 (FBgn0029003) // intergenic, rux (FBgn0003302)
X.5908069	-	-	-	P> 0.05	14.682	3.74894	3.91631	0.000397442	intergenic, mab-21 (FBgn0029003) // intergenic, rux (FBgn0003302)
X.6443472	-13.4834	3.04845	-4.42303	0.00016625	-11.7285	3.06527	-3.82627	0.000772992	intronic, CG34417 (FBgn0085446)
X.767894	-12.7986	3.24863	-3.9397	0.000359361	-13.6413	3.2658	-4.17702	0.000179266	intergenic, CG11664 (unknown FlyBase_ID) // intergenic, CG14634 (FBgn0040892) // intronic, CG42248 (FBgn0259100)
X.767937	10.7243	3.04398	3.52312	0.00118019	12.6403	2.93687	4.30399	0.000123028	intergenic, CG11664 (unknown FlyBase_ID) // intergenic, CG14634 (FBgn0040892) // intronic, CG42248 (FBgn0259100)
X.8080274	-9.6122	3.3003	-2.91253	0.00620472	-12.921	3.07404	-4.20327	0.000172715	intronic, sdt (FBgn0003349)
X.8153440	11.5162	4.91831	2.3415	0.0250268	17.6464	4.51801	3.90579	0.000409644	intronic, CG1632 (unknown FlyBase_ID)
X.8207506	12.275	3.09114	3.97102	0.000365283	8.28912	3.46854	2.3898	0.0227259	intronic, nAcRalpha-7E (FBgn0015519)
X.826740	-14.5708	3.57678	-4.07373	0.000242976	-13.3372	3.82805	-3.48407	0.00131615	UTR, CG32815 (unknown FlyBase_ID)
X.8353563	-14.6894	3.20385	-4.58493	5.58228e-05	-	-	-	P> 0.05	intronic, CG15347 (FBgn0030040)
X.8564996	14.8817	2.98275	4.98925	1.65724e-05	11.4659	3.53723	3.2415	0.00261131	intergenic, CG12772 (unknown FlyBase_ID) // intergenic, oc (FBgn0004102)
X.8579133	-12.7258	3.18257	-3.99859	0.000313482	-9.05033	3.57473	-2.53175	0.0159935	intronic, CG11284 (unknown FlyBase_ID)
X.8634407	-16.3103	4.10812	-3.97024	0.000396777	-12.7395	4.59311	-2.7736	0.00930245	intergenic, CG1789 (unknown FlyBase_ID) // intergenic, Lim1 (unknown FlyBase_ID)
X.8669467	14.0101	5.29134	2.64773	0.0120687	19.1466	4.92804	3.88524	0.000434539	intronic, Lim1 (unknown FlyBase_ID)
X.8669485	12.9928	4.74315	2.73928	0.00951654	17.9054	4.42679	4.04477	0.000264497	intronic, Lim1 (unknown FlyBase_ID)
X.9130653	14.5686	4.17946	3.48575	0.00131003	17.9935	3.93706	4.57028	5.54052e-05	intergenic, Ir8a (unknown FlyBase_ID) // intergenic, mxc (unknown FlyBase_ID)
X.9294462	-15.818	4.09508	-3.8627	0.000463551	-13.7133	4.45842	-3.07583	0.00405809	intergenic, Megalin (FBgn0261260)
X.9294478	-15.9415	4.03786	-3.948	0.000350792	-13.7562	4.38605	-3.13635	0.00340087	intergenic, Megalin (FBgn0261260)
X.9760256	12.8976	4.00638	3.21927	0.00272206	16.074	3.80723	4.22198	0.000156946	synonymous, Ser7 (unknown FlyBase_ID)
X.9760622	14.0104	4.23214	3.31049	0.0021248	16.6155	4.10186	4.05072	0.000259929	synonymous, Ser7 (unknown FlyBase_ID)
X.9760644	15.9361	3.69018	4.31853	0.000117819	18.5873	3.47494	5.34896	5.15399e-06	missense, Ser7 (unknown FlyBase_ID)
X.9891650	11.6286	3.50629	3.31651	0.00213216	13.0647	3.40441	3.83759	0.00049807	intronic, CG32694 (unknown FlyBase_ID)
X.9892083	10.0486	3.2552	3.08695	0.00394096	12.4972	3.12567	3.99826	0.000313776	intronic, CG32694 (unknown FlyBase_ID)
X.9931539	15.5898	4.52057	3.44864	0.00145247	17.6121	4.45934	3.94949	0.000349284	synonymous, Cht6 (FBgn0030171)
X.9931548	15.5898	4.52057	3.44864	0.00145247	17.6121	4.45934	3.94949	0.000349284	missense, Cht6 (FBgn0030171)

## Sheet: Supplementary table 5
Probe-set affymetrix ID	β1	Standard error	t	P	FlyBase ID	Gene symbol
1622949_at	9.63811	4.72018	2.04189	0.0485414	FBgn0003053	peb
1622951_at	-21.9879	7.46661	-2.94483	0.00563147	FBgn0261633	CG42716
1623000_at	5.94236	2.57535	2.3074	0.026893	FBgn0053093	CG33093
1623011_at	-13.3529	6.33592	-2.1075	0.0421047	-	-
1623018_at	3.785	1.32184	2.86343	0.00694675	FBgn0033301	CG12780
1623019_a_at	6.65973	2.67761	2.48719	0.0176463	FBgn0053519	Unc-89
1623062_at	-23.5529	10.0592	-2.34142	0.0248638	-	-
1623083_at	6.12901	2.78653	2.19951	0.0343475	FBgn0033443	CG1698
1623105_at	-13.1367	5.25592	-2.49941	0.0171381	FBgn0040628	CG18672
1623116_at	-15.3148	6.35982	-2.40806	0.0212851	-	-
1623120_at	-18.3071	7.93507	-2.30711	0.0269104	-	-
1623125_at	-14.3635	6.21114	-2.31254	0.0265773	FBgn0038753	CG4459
1623131_at	-18.1072	7.90818	-2.28968	0.0280078	-	-
1623159_at	-13.0083	5.40335	-2.40745	0.0213158	-	-
1623171_s_at	-9.68944	3.95993	-2.44688	0.0194227	FBgn0041111	lilli
1623187_at	-28.7821	12.1064	-2.37743	0.0228678	-	-
1623188_at	-31.6382	10.4233	-3.03534	0.00444506	FBgn0262869	Gfrl
1623208_at	8.28872	3.96692	2.08946	0.0437947	FBgn0024288	Sox100B
1623252_a_at	7.09313	2.99485	2.36845	0.0233516	FBgn0261955	kdn
1623291_at	4.86192	1.83261	2.653	0.0117957	FBgn0051673	CG31673
1623320_at	-6.36736	2.0405	-3.12048	0.00354787	FBgn0040344	CG3711
1623354_at	-19.2538	9.06208	-2.12465	0.0405507	-	-
1623374_a_at	9.59422	4.3844	2.18826	0.0352221	FBgn0024238	Fim
1623397_at	-23.8667	7.74666	-3.0809	0.00394123	-	-
1623399_at	-22.1034	9.59492	-2.30366	0.0271247	-	-
1623552_s_at	8.24824	3.96031	2.08272	0.0444412	FBgn0040030	zyd
1623593_at	-18.9212	8.4501	-2.23917	0.0314163	-	-
1623615_at	4.93205	2.27817	2.16492	0.0371009	FBgn0030834	CG8675
1623624_at	8.2584	3.83195	2.15514	0.0379134	FBgn0038341	AdamTS-A
1623698_s_at	11.9663	5.06511	2.3625	0.023677	FBgn0015247	Diap2
1623709_at	-10.5633	5.1786	-2.03979	0.0487611	FBgn0038238	CG14854
1623710_at	4.43442	1.98693	2.2318	0.0319436	FBgn0036985	zye
1623822_at	-25.3081	10.2658	-2.46529	0.0185921	-	-
1623834_at	6.81546	2.77492	2.4561	0.0190026	FBgn0031426	CG18641
1623870_at	-22.2512	10.5606	-2.107	0.04215	-	-
1623957_s_at	4.52463	2.15985	2.09488	0.0432807	FBgn0010226	GstS1
1623984_s_at	15.6016	5.7323	2.7217	0.00994484	FBgn0053208	Mical
1624021_a_at	12.5863	5.10328	2.46631	0.0185469	FBgn0001624	dlg1
1624039_at	-10.6386	4.49482	-2.36685	0.0234384	FBgn0035702	CG10147
1624063_at	-19.2317	8.52243	-2.2566	0.0302	FBgn0265045	Strn-Mlck
1624128_at	-6.69427	2.21916	-3.01658	0.00466976	FBgn0051769	CG31769
1624130_at	-4.54752	1.36369	-3.33473	0.0019885	FBgn0034475	Obp56h
1624138_at	10.0405	4.72136	2.12661	0.0403763	FBgn0030855	CG5800
1624140_at	-17.5774	7.41846	-2.36942	0.0232988	-	-
1624141_at	7.5643	2.27543	3.32434	0.00204585	FBgn0032194	CG4901
1624186_at	10.1629	4.32648	2.34899	0.0244315	FBgn0036028	CG16717
1624187_at	13.4697	5.67889	2.37189	0.0231651	FBgn0000928	fs(1)Yb
1624254_at	18.3957	8.0458	2.28637	0.0282204	-	-
1624258_at	-18.1449	7.57569	-2.39514	0.02194	-	-
1624276_at	-18.834	9.09895	-2.06991	0.0456941	-	-
1624288_at	9.71848	3.49134	2.7836	0.00851176	FBgn0036294	CG10654
1624300_s_at	-8.4758	3.28616	-2.57924	0.0141335	FBgn0011817	nmo
1624305_at	10.9368	4.2588	2.56806	0.0145229	FBgn0028419	Kr-h2
1624350_at	-13.4423	5.92368	-2.26925	0.0293439	-	-
1624353_at	9.14614	4.0781	2.24275	0.0311632	FBgn0052654	Sec16
1624430_at	-19.5106	7.34837	-2.65509	0.011735	FBgn0033727	Or49a
1624512_at	-15.1662	6.33051	-2.39574	0.0219096	FBgn0085415	CG34386
1624534_at	-14.8723	6.63447	-2.24166	0.0312397	FBgn0002933	ng1
1624613_at	-6.4393	3.07128	-2.09662	0.043117	FBgn0043455	CG5986
1624634_at	11.1585	3.56486	3.13014	0.00345767	FBgn0259697	nvd
1624668_s_at	7.11621	3.16229	2.25034	0.0306323	FBgn0033092	CG9422
1624756_at	7.43127	3.30231	2.25033	0.030633	FBgn0027572	CG5009
1624800_at	2.34459	1.0455	2.24257	0.0311759	FBgn0034354	GstE11
1624809_s_at	-8.43762	3.5616	-2.36906	0.0233185	-	-
1624852_at	16.0914	7.51445	2.14139	0.0390833	FBgn0263072	CG43347
1624912_at	21.7135	10.5693	2.0544	0.0472514	-	-
1624921_at	-22.5144	7.46619	-3.01552	0.00468277	FBgn0037171	CG14459
1624954_at	-22.4262	8.48326	-2.64358	0.0120728	-	-
1624955_at	-17.2775	6.84588	-2.52378	0.016164	-	-
1625009_at	-19.6794	9.07371	-2.16884	0.0367793	-	-
1625015_at	-18.5296	8.42365	-2.19971	0.0343322	FBgn0045442	mthl12
1625030_at	-12.6816	4.74778	-2.67106	0.0112805	FBgn0263510	nclb
1625058_at	-3.03402	1.47526	-2.05661	0.0470271	FBgn0041712	yellow-d
1625071_a_at	4.47419	2.1943	2.03901	0.0488434	FBgn0002773	Mlc2
1625104_at	-15.1443	7.28326	-2.07933	0.0447703	FBgn0039069	CG6763
1625120_at	6.16144	2.49312	2.47138	0.0183245	FBgn0014903	CG14630
1625129_at	-4.89425	1.79781	-2.72234	0.00992877	FBgn0033216	CG1946
1625131_s_at	15.5092	6.64702	2.33326	0.0253374	FBgn0005671	Vha55
1625210_a_at	2.97522	1.4524	2.04849	0.0478574	FBgn0261836	Msp-300
1625229_at	-19.0846	9.27676	-2.05725	0.0469623	-	-
1625238_at	-25.5135	10.935	-2.3332	0.0253409	FBgn0035234	CG12003
1625245_at	6.19055	2.89173	2.14078	0.0391365	FBgn0032116	CG3759
1625338_at	-3.86076	1.71386	-2.25267	0.0304707	FBgn0035344	Cyp4d20
1625362_at	11.3933	5.43486	2.09634	0.0431428	FBgn0040319	Gclc
1625369_at	5.15797	2.30169	2.24094	0.0312905	FBgn0038804	CG10877
1625389_at	5.18178	2.17419	2.38331	0.0225559	FBgn0035830	CG8209
1625416_x_at	-15.7283	7.37796	-2.1318	0.0399185	FBgn0261278	grp
1625458_a_at	11.1445	5.0074	2.2256	0.0323928	FBgn0026252	msk
1625507_at	-14.8995	6.56584	-2.26924	0.0293446	-	-
1625544_s_at	14.8418	7.16403	2.07172	0.0455155	FBgn0260934	par-1
1625588_s_at	6.96359	3.25165	2.14156	0.039069	FBgn0036147	Plod
1625593_at	-25.6443	11.7864	-2.17576	0.0362179	-	-
1625622_at	-19.2929	6.67684	-2.88952	0.00649672	-	-
1625641_s_at	-21.5527	6.55514	-3.28791	0.0022598	FBgn0029939	CG9650
1625676_s_at	-21.5889	7.18939	-3.00288	0.0048405	-	-
1625697_at	-5.26075	1.5868	-3.31532	0.00209693	FBgn0025454	Cyp6g1
1625729_at	-16.9507	7.42243	-2.28372	0.0283919	-	-
1625786_at	-21.4617	9.27999	-2.31268	0.0265683	FBgn0000036	nAcRalpha-96Aa
1625865_at	-27.8661	9.19371	-3.03099	0.00449621	FBgn0037177	CG14454
1625884_at	-5.81734	2.64439	-2.19988	0.0343191	FBgn0036607	CG13059
1625885_at	-3.95959	1.33797	-2.9594	0.0054222	FBgn0003890	betaTub97EF
1625891_at	12.8127	5.23425	2.44786	0.0193774	FBgn0039048	CG17111
1625923_s_at	-6.59378	2.94229	-2.24104	0.0312837	-	-
1625946_at	-18.7478	7.37418	-2.54235	0.0154559	FBgn0036789	AlCR2
1625995_a_at	10.8165	4.16167	2.59907	0.0134663	FBgn0004057	Zw
1625998_s_at	-25.6137	11.1135	-2.30473	0.0270583	-	-
1626020_at	-15.6763	7.49936	-2.09035	0.0437099	-	-
1626046_s_at	13.8066	6.52439	2.11615	0.0413141	-	-
1626094_at	8.68261	2.8652	3.03037	0.00450356	FBgn0033214	CG1941
1626159_at	-15.0623	6.96781	-2.1617	0.0373669	FBgn0041111	lilli
1626185_at	-23.0693	9.71269	-2.37517	0.0229884	-	-
1626246_s_at	10.9931	5.18399	2.12059	0.0409138	FBgn0024183	vig
1626309_at	7.15174	3.10889	2.30042	0.0273273	FBgn0036203	Muc68D
1626313_at	9.50255	4.52891	2.0982	0.0429688	FBgn0015374	Ubc7
1626319_a_at	-1.35644	0.45174	-3.00271	0.00484263	FBgn0053470	CG33470
1626372_at	-17.8704	6.75137	-2.64694	0.0119734	-	-
1626392_s_at	1.13938	0.560866	2.03146	0.0496407	FBgn0011656	Mef2
1626403_at	-24.5811	8.75608	-2.80732	0.00801545	-	-
1626415_at	-19.0798	8.38959	-2.27422	0.0290139	-	-
1626438_at	5.81775	2.80959	2.07067	0.0456184	-	-
1626475_at	20.3369	7.80493	2.60565	0.0132512	FBgn0032296	CG6729
1626521_x_at	-5.236	2.42837	-2.15618	0.0378267	FBgn0034204	CG10953
1626523_a_at	12.3934	5.28544	2.34481	0.0246695	FBgn0005674	GluProRS
1626528_at	13.6288	4.33358	3.14494	0.00332375	FBgn0058042	Tim23
1626531_at	-9.28899	3.52098	-2.63818	0.0122344	FBgn0031655	Marcal1
1626536_at	-1.51961	0.682095	-2.22786	0.0322286	FBgn0035904	GstO3
1626587_s_at	-30.6995	9.66027	-3.17791	0.0030427	-	-
1626600_at	-4.74123	1.8575	-2.55248	0.0150819	FBgn0050016	CG30016
1626601_at	-9.96885	3.75208	-2.65689	0.0116828	FBgn0035742	CG8629
1626632_at	8.31794	3.96974	2.09533	0.0432381	-	-
1626643_at	-19.3164	8.3439	-2.31503	0.0264253	-	-
1626656_at	15.7226	6.67135	2.35673	0.0239967	-	-
1626704_at	-22.186	8.09224	-2.74164	0.0094603	FBgn0036229	CG7248
1626715_at	-12.7306	5.93714	-2.14424	0.0388386	FBgn0034288	CG5084
1626740_at	-1.80035	0.601673	-2.99223	0.00497721	FBgn0036619	Cpr72Ec
1626792_at	-11.5444	5.59101	-2.06481	0.0462007	-	-
1626795_at	-22.3293	9.55655	-2.33654	0.025146	-	-
1626826_s_at	18.1099	8.60422	2.10477	0.042356	-	-
1626832_at	7.23948	2.50428	2.89085	0.00647462	FBgn0051343	CG31343
1626870_at	-29.3639	12.5781	-2.33452	0.0252639	-	-
1626873_a_at	-5.68306	2.06791	-2.74822	0.00930542	FBgn0028857	CG12448
1626923_at	17.3366	7.72894	2.24308	0.03114	FBgn0030377	CG1924
1627038_at	8.78654	3.81822	2.30121	0.0272774	FBgn0031756	CG13992
1627044_s_at	10.6897	5.27061	2.02816	0.0499924	FBgn0263006	SERCA
1627137_at	-18.4421	8.81358	-2.09247	0.0435089	-	-
1627173_at	-4.90807	2.39183	-2.05202	0.047495	FBgn0259734	Nost
1627186_at	-16.2521	7.13825	-2.27676	0.0288466	FBgn0041248	Gr23a
1627193_at	-16.8845	7.70647	-2.19095	0.0350117	-	-
1627196_at	-19.1184	7.8765	-2.42726	0.0203443	FBgn0085413	CG34384
1627236_s_at	-3.25913	1.1076	-2.94252	0.00566529	-	-
1627239_s_at	8.9877	4.22071	2.12943	0.0401272	FBgn0259221	CG42321
1627288_a_at	-6.65089	2.56562	-2.59232	0.01369	FBgn0261714	Cpn
1627296_at	-20.7595	9.05856	-2.29169	0.0278788	-	-
1627299_at	-20.35	6.46589	-3.14729	0.00330288	FBgn0033591	CG13216
1627316_at	-10.5925	4.97184	-2.13049	0.0400334	-	-
1627347_at	-26.8288	10.5443	-2.5444	0.0153797	-	-
1627348_at	-11.9458	5.21977	-2.28858	0.0280784	FBgn0038490	CG5285
1627432_at	7.15382	3.34059	2.14149	0.0390752	FBgn0029826	CG6041
1627456_s_at	9.02614	4.22534	2.13619	0.0395343	FBgn0262737	mub
1627508_at	-17.2755	8.39813	-2.05707	0.04698	-	-
1627509_s_at	11.5216	5.06747	2.27364	0.0290525	FBgn0041150	hoe1
1627552_at	-2.20871	0.923902	-2.39063	0.022173	FBgn0259748	CG42397
1627571_at	6.33795	2.37575	2.66777	0.0113728	FBgn0004396	CrebA
1627599_at	10.904	4.97019	2.19388	0.0347827	FBgn0004368	Ptp4E
1627607_at	-14.5168	5.89013	-2.4646	0.0186224	FBgn0036639	CG4229
1627647_at	14.331	4.24419	3.37662	0.00177242	FBgn0037788	CG3940
1627649_at	13.4097	5.95158	2.25313	0.0304386	FBgn0265140	Meltrin
1627672_at	-5.18998	2.38321	-2.17773	0.0360591	FBgn0053970	CG33970
1627717_at	-19.4586	8.98563	-2.16552	0.0370511	-	-
1627791_at	-12.7588	6.26307	-2.03715	0.049038	FBgn0085380	CG34351
1627800_at	-16.8412	7.9793	-2.11062	0.0418183	-	-
1627817_at	-1.33212	0.412313	-3.23085	0.00263823	FBgn0053109	CG33109
1627819_at	-15.9554	7.76873	-2.0538	0.0473128	FBgn0030715	Or13a
1627835_a_at	5.69451	2.64963	2.14917	0.0384178	FBgn0051973	Cda5
1627865_a_at	10.0629	3.89063	2.58645	0.0138873	FBgn0011481	Ssdp
1627887_at	-22.119	7.85951	-2.8143	0.00787457	-	-
1627892_at	-24.4142	9.86137	-2.47574	0.0181353	-	-
1627925_at	-7.05231	3.34991	-2.10522	0.0423144	FBgn0032451	spict
1628013_at	-3.9095	1.92265	-2.03339	0.0494355	FBgn0031417	CG3597
1628190_at	9.0183	3.80428	2.37057	0.0232366	FBgn0028741	fab1
1628217_at	-17.1833	7.69005	-2.23448	0.0317507	-	-
1628221_at	-6.50812	2.62337	-2.48082	0.0179168	FBgn0032449	CG17036
1628266_at	-19.2609	8.25591	-2.33299	0.0253534	-	-
1628314_a_at	8.91064	4.12228	2.16158	0.0373764	FBgn0030955	CG6891
1628333_at	-15.055	6.92672	-2.17346	0.036403	-	-
1628380_at	-24.8007	9.45983	-2.62168	0.0127408	-	-
1628398_at	10.2542	3.63894	2.81791	0.00780256	FBgn0032167	CG5853
1628412_at	6.19348	2.69699	2.29644	0.0275777	FBgn0024150	Ac78C
1628433_at	-27.5047	8.91225	-3.08616	0.00388669	-	-
1628441_at	-13.1808	5.97769	-2.205	0.0339277	-	-
1628454_at	21.6519	10.3668	2.08858	0.043879	FBgn0034730	ppk12
1628464_s_at	-21.9555	8.19423	-2.67938	0.0110501	-	-
1628470_s_at	23.9096	11.3214	2.1119	0.0417011	-	-
1628472_at	16.6508	6.22169	2.67625	0.0111364	FBgn0028969	deltaCOP
1628475_at	-13.5094	4.67452	-2.89001	0.00648854	FBgn0032935	Atg18b
1628523_at	-27.727	11.3783	-2.43682	0.0198902	-	-
1628543_a_at	9.08369	3.95977	2.294	0.0277322	FBgn0000636	Fas3
1628566_at	9.11639	4.38737	2.07787	0.0449119	-	-
1628575_at	-15.5365	5.49027	-2.82982	0.0075696	-	-
1628579_at	5.2389	2.51851	2.08016	0.0446896	-	-
1628591_at	-11.2158	3.39427	-3.30434	0.00216076	FBgn0038007	Cyp313a3
1628594_at	-5.05101	2.23068	-2.26434	0.0296741	FBgn0003301	rut
1628643_at	5.43768	2.67124	2.03564	0.0491981	FBgn0051267	CG31267
1628699_at	1.25524	0.506485	2.47834	0.0180231	FBgn0002563	Lsp1beta
1628713_at	-18.1046	8.53188	-2.12199	0.0407881	FBgn0052404	Cpr65Aw
1628732_at	-4.50741	2.16782	-2.07924	0.0447789	FBgn0025739	pon
1628792_at	-5.37511	2.6277	-2.04556	0.0481605	FBgn0034474	Obp56g
1628797_at	9.04827	3.54739	2.55068	0.0151478	-	-
1628845_at	-24.0033	9.31234	-2.57758	0.0141907	-	-
1628882_at	-9.72528	3.87221	-2.51156	0.016646	FBgn0030976	CG7378
1628921_s_at	17.6968	7.2449	2.44265	0.0196179	FBgn0002781	mod(mdg4)
1628938_at	9.11829	4.13174	2.20689	0.0337846	FBgn0262126	gho
1628942_at	9.36546	4.47386	2.09338	0.0434229	FBgn0031397	CG15385
1628977_at	-6.11288	1.92383	-3.17746	0.00304644	FBgn0034763	RYBP
1629005_a_at	10.5444	5.14106	2.05101	0.0475979	FBgn0034971	CG3209
1629037_at	31.7858	9.52795	3.33605	0.0019813	FBgn0029939	CG9650
1629049_at	-17.2674	6.29476	-2.74314	0.00942472	FBgn0085399	CG34370
1629052_at	-20.5036	10.1091	-2.02823	0.0499854	-	-
1629084_at	11.8495	5.15486	2.29871	0.0274345	FBgn0028970	betaggt-II
1629106_at	8.28966	3.80739	2.17726	0.0360971	FBgn0029990	CG2233
1629125_at	9.18568	2.43355	3.77461	0.000578757	FBgn0266580	gp210
1629141_at	-5.63296	2.3327	-2.41478	0.0209514	FBgn0013984	InR
1629171_at	-21.1147	8.00655	-2.63717	0.0122649	-	-
1629203_at	-17.33	8.50105	-2.03857	0.0488894	-	-
1629206_at	-14.2681	6.79513	-2.09975	0.0428232	-	-
1629275_at	-19.6191	9.43479	-2.07944	0.0447588	-	-
1629282_at	-18.5323	8.93442	-2.07426	0.045265	-	-
1629286_s_at	8.92938	3.62818	2.46112	0.0187773	FBgn0040918	schlank
1629294_at	-16.8336	7.17064	-2.34758	0.0245119	-	-
1629320_at	-21.9252	10.744	-2.04069	0.0486667	-	-
1629348_at	-17.7008	8.11875	-2.18024	0.0358581	FBgn0000542	ec
1629355_at	4.6557	2.28604	2.03658	0.049099	FBgn0040001	FASN3
1629392_at	17.9199	7.65007	2.34245	0.0248049	-	-
1629418_s_at	10.0084	3.82925	2.61367	0.0129938	FBgn0003353	sei
1629464_a_at	12.6397	3.41783	3.69818	0.000719988	FBgn0052473	CG32473
1629486_at	-10.0309	3.9515	-2.5385	0.0156006	FBgn0004777	Ccp84Ag
1629493_at	8.50359	4.16343	2.04245	0.0484836	FBgn0027780	U26
1629500_at	-17.4554	7.36206	-2.37099	0.0232139	FBgn0051609	CG31609
1629538_s_at	-4.72938	1.89305	-2.49829	0.0171843	-	-
1629559_s_at	6.11028	2.91812	2.09391	0.0433726	FBgn0020762	Atet
1629560_at	-20.2629	8.75776	-2.31371	0.0265055	-	-
1629583_at	-11.6936	4.97855	-2.34879	0.0244428	FBgn0262541	CG43095
1629594_s_at	-21.3439	9.63959	-2.21419	0.0332352	-	-
1629626_s_at	-25.9502	10.2934	-2.52104	0.0162708	-	-
1629659_s_at	14.2579	5.25932	2.71097	0.0102149	FBgn0261619	pAbp
1629675_at	-4.923	2.29283	-2.14713	0.0385917	FBgn0042137	CG18814
1629686_at	-15.5699	7.26993	-2.14168	0.0390586	-	-
1629712_at	-14.0893	6.06007	-2.32493	0.0258292	-	-
1629738_at	-2.18305	1.00668	-2.16856	0.0368017	FBgn0035412	CG14957
1629748_s_at	23.1941	6.80365	3.40906	0.00162073	FBgn0037541	CG2747
1629775_at	-18.534	8.83448	-2.09792	0.0429948	-	-
1629875_a_at	2.09908	0.991701	2.11664	0.0412698	FBgn0005670	Cyp4d1
1629973_at	8.77899	3.85134	2.27947	0.0286689	-	-
1629989_at	-28.5885	8.49038	-3.36717	0.00181913	-	-
1630005_at	12.2109	3.69213	3.30729	0.00214348	FBgn0086558	Ubi-p5E
1630007_s_at	-11.4402	4.86886	-2.34967	0.0243934	FBgn0004611	Plc21C
1630048_at	-18.5084	8.85093	-2.09113	0.043636	-	-
1630058_at	-17.1152	8.09702	-2.11376	0.041531	FBgn0262636	dati
1630059_at	-23.7658	9.07301	-2.6194	0.0128124	-	-
1630065_at	-2.02269	0.965533	-2.09489	0.0432795	FBgn0038290	CG6912
1630069_at	-19.644	5.48529	-3.58122	0.00100262	FBgn0036716	CG13728
1630133_at	-22.1432	9.72032	-2.27804	0.0287625	FBgn0004054	zen2
1630134_at	-20.0171	8.53923	-2.34414	0.024708	-	-
1630195_at	17.103	7.44191	2.2982	0.0274664	FBgn0033043	Or42b
1630225_at	-17.7736	6.82302	-2.60495	0.0132741	-	-
1630260_at	3.76994	1.66885	2.259	0.0300363	FBgn0051832	CG31832
1630274_s_at	12.818	5.33563	2.40235	0.0215726	FBgn0035232	CG12099
1630322_at	-19.4872	8.73725	-2.23035	0.0320478	FBgn0026598	Apc2
1630329_at	10.4257	4.55051	2.2911	0.0279169	FBgn0030486	Set2
1630349_at	-19.4186	8.16084	-2.37949	0.0227582	-	-
1630374_at	16.9086	7.63314	2.21516	0.0331631	FBgn0030949	Cyp308a1
1630387_at	-27.9809	10.7228	-2.60948	0.0131277	FBgn0054031	CG34031
1630399_at	11.2011	5.43036	2.06268	0.0464147	FBgn0039709	Cad99C
1630450_s_at	-6.87769	3.20926	-2.14308	0.0389383	FBgn0026869	Thd1
1630465_at	-32.0203	10.5012	-3.04922	0.00428553	-	-
1630471_at	9.56661	2.53424	3.77494	0.000578202	FBgn0030747	CG4301
1630543_at	-8.75623	3.84864	-2.27515	0.0289525	FBgn0263604	Trs20
1630546_at	-11.2997	4.80848	-2.34995	0.0243771	FBgn0035548	CG15023
1630592_at	-20.1069	9.90718	-2.02953	0.0498462	-	-
1630594_at	-18.9347	9.06685	-2.08834	0.0439014	-	-
1630600_at	-1.97556	0.811913	-2.43322	0.0200602	-	-
1630639_at	9.33088	4.43723	2.10286	0.0425335	FBgn0039528	dsd
1630653_a_at	12.6935	4.19609	3.02508	0.00456662	FBgn0001145	Gs2
1630656_at	-14.8363	7.27256	-2.04004	0.0487347	-	-
1630662_at	-20.435	7.85994	-2.5999	0.013439	-	-
1630678_at	-19.2416	9.08692	-2.11751	0.0411916	-	-
1630717_s_at	-8.41916	3.60752	-2.33378	0.025307	FBgn0000289	cg
1630718_at	-17.1877	7.79421	-2.20519	0.0339136	FBgn0053531	Ddr
1630725_at	-19.9447	8.13691	-2.45114	0.0192272	FBgn0037128	CG14572
1630763_at	13.9199	4.11598	3.38193	0.00174671	FBgn0035099	CG6845
1630766_at	13.8223	5.49459	2.51562	0.0164842	FBgn0035338	CG45186
1630861_at	10.9724	5.02753	2.18246	0.0356809	FBgn0034057	CG8314
1630975_at	9.10911	4.08403	2.23042	0.032043	FBgn0030189	CG2909
1631012_at	-21.3209	10.2047	-2.08931	0.0438092	FBgn0000337	cn
1631028_s_at	11.2368	5.21879	2.15314	0.0380819	FBgn0021979	l(2)k09913
1631031_at	-20.3906	9.34945	-2.18094	0.0358024	-	-
1631034_at	-6.02525	2.28636	-2.6353	0.0123214	FBgn0017551	Rca1
1631091_at	-19.6473	8.1675	-2.40555	0.0214109	-	-
1631126_at	-16.4193	5.03253	-3.26264	0.00242051	FBgn0014179	gcm
1631147_at	15.9805	7.29546	2.19047	0.035049	FBgn0037836	CG14692
1631149_s_at	8.52171	3.9216	2.17302	0.0364393	FBgn0011638	La
1631182_at	-6.99675	3.04887	-2.29487	0.027677	FBgn0031472	CG2983
1631198_at	12.7727	3.80368	3.358	0.00186553	FBgn0021995	Rs1
1631207_at	14.6928	7.06752	2.07892	0.0448099	FBgn0004858	elB
1631236_at	-21.2036	8.42491	-2.51677	0.0164389	FBgn0035626	lin-28
1631246_at	-6.48476	3.17901	-2.03987	0.048753	FBgn0000715	FMRFa
1631248_at	14.1192	5.93002	2.38097	0.0226795	FBgn0027330	l(1)G0020
1631262_at	-17.0341	7.99482	-2.13064	0.0400205	FBgn0038315	CG14866
1631290_at	-10.7246	5.11126	-2.09823	0.0429654	FBgn0030643	CG15641
1631367_at	10.8498	4.45943	2.43301	0.0200705	FBgn0261112	APP-BP1
1631380_s_at	10.511	4.3249	2.43034	0.020197	FBgn0261800	LanB1
1631383_at	-6.6224	2.38306	-2.77895	0.00861231	-	-
1631424_at	21.916	8.73158	2.50997	0.0167094	-	-
1631433_at	9.34544	4.28483	2.18105	0.0357931	FBgn0036018	CG3335
1631488_at	15.7708	5.05572	3.11939	0.00355817	FBgn0031077	CG15618
1631494_at	-20.6507	9.49811	-2.17419	0.0363443	-	-
1631502_at	-16.2022	5.24983	-3.08623	0.003886	FBgn0001983	wor
1631504_at	-25.9339	9.49277	-2.73197	0.00969257	-	-
1631530_at	14.5096	6.49864	2.23271	0.031878	-	-
1631555_at	6.02748	2.67144	2.25627	0.0302229	FBgn0034439	CG10062
1631646_at	-16.071	6.78486	-2.36866	0.0233403	FBgn0085443	spri
1631657_at	-19.0926	8.45687	-2.25764	0.0301287	-	-
1631658_at	-21.2037	10.251	-2.06844	0.0458391	-	-
1631679_x_at	7.67717	3.69759	2.07626	0.0450688	-	-
1631763_at	7.41771	2.9257	2.53536	0.0157191	FBgn0051793	CG31793
1631778_at	-18.6212	8.37933	-2.22227	0.0326366	FBgn0052274	Drsl1
1631797_at	-11.8923	5.56709	-2.13618	0.0395351	FBgn0029521	Or1a
1631877_a_at	11.7388	4.33068	2.71061	0.0102242	FBgn0027087	HisRS
1631893_at	-16.8097	7.51246	-2.23758	0.0315291	FBgn0263218	Dscam2
1631954_at	11.5776	5.01018	2.31083	0.0266819	FBgn0037894	Ranbp9
1631983_at	-14.2481	6.76156	-2.10721	0.0421307	-	-
1631988_at	-18.1004	8.31581	-2.17662	0.036148	FBgn0039839	ppk24
1632120_at	3.08169	1.31331	2.3465	0.0245729	FBgn0039768	CG15533
1632130_s_at	11.3209	4.86809	2.32553	0.0257939	FBgn0026370	SRPK
1632227_at	17.1849	7.77831	2.20933	0.0336	FBgn0028932	CG16890
1632251_s_at	10.6385	4.67549	2.27537	0.0289376	FBgn0032340	Ge-1
1632308_at	10.1725	4.79696	2.12062	0.0409114	FBgn0032691	Atac2
1632315_at	-17.7368	7.37	-2.40662	0.021357	FBgn0036628	CG44836
1632320_at	-21.0193	8.6482	-2.43048	0.0201904	-	-
1632356_at	-22.4555	7.59537	-2.95648	0.00546362	FBgn0041232	CG32395
1632399_at	-9.14648	3.90097	-2.34467	0.0246774	FBgn0054007	CG34007
1632408_at	-14.3774	7.0267	-2.0461	0.0481036	FBgn0261797	Dhc64C
1632431_s_at	10.2114	3.86349	2.64305	0.0120886	FBgn0012037	Ance
1632459_at	-21.2285	9.82833	-2.15993	0.0375134	-	-
1632472_s_at	12.4117	3.80536	3.26164	0.0024271	FBgn0262527	nsl1
1632549_at	-20.344	9.51389	-2.13835	0.0393468	-	-
1632585_at	-21.9393	9.42892	-2.32681	0.0257177	-	-
1632591_at	-4.951	2.3641	-2.09425	0.0433404	FBgn0035089	Phk-3
1632609_s_at	-22.7558	11.137	-2.04325	0.0483996	-	-
1632635_at	-25.4801	10.058	-2.53333	0.0157963	-	-
1632637_at	8.79375	3.67234	2.39459	0.0219683	FBgn0030600	hiw
1632655_at	8.9843	3.70647	2.42395	0.020504	FBgn0041161	-
1632658_a_at	10.4123	4.82223	2.15922	0.0375724	FBgn0027279	l(1)G0196
1632673_at	-4.90401	2.38724	-2.05426	0.0472657	FBgn0036390	CG13738
1632674_at	-29.2704	10.6716	-2.74283	0.00943208	-	-
1632681_at	-12.0091	5.40144	-2.2233	0.032561	FBgn0001138	grn
1632685_at	-14.0481	6.71358	-2.09249	0.043507	FBgn0052603	CG32603
1632712_s_at	8.11045	3.77968	2.1458	0.0387047	FBgn0261113	Xrp1
1632757_a_at	9.78851	4.38095	2.23434	0.0317612	FBgn0037614	CG8116
1632790_at	8.97009	4.0617	2.20846	0.0336659	FBgn0033051	Strica
1632799_at	-18.656	8.89575	-2.09718	0.0430643	-	-
1632808_at	2.48426	0.973172	2.55275	0.0150721	FBgn0032615	CG6012
1632833_at	-14.9029	5.95988	-2.50053	0.0170919	FBgn0038542	TyrR
1632854_s_at	4.11771	1.99393	2.06512	0.0461696	FBgn0003149	Prm
1632893_at	-22.471	8.68667	-2.58683	0.0138745	FBgn0085458	CG34429
1632901_s_at	6.3727	2.51021	2.53871	0.0155925	FBgn0000246	c(3)G
1632929_at	-18.4686	9.07016	-2.0362	0.0491388	-	-
1632934_at	-17.6255	8.25423	-2.13532	0.0396097	-	-
1632936_at	-3.60321	1.75649	-2.05137	0.0475609	FBgn0026616	alpha-Man-IIb
1632950_at	-17.8787	8.4142	-2.12482	0.0405354	FBgn0030298	Or10a
1632963_at	8.90279	3.74422	2.37774	0.022851	FBgn0039561	mfrn
1633072_at	-12.8464	6.00208	-2.14032	0.0391759	-	-
1633127_at	-25.6305	9.58084	-2.67519	0.0111657	-	-
1633137_at	-11.931	5.87103	-2.03219	0.049563	FBgn0039622	eIF4E-6
1633144_at	10.4538	4.64934	2.24845	0.0307637	FBgn0028371	jbug
1633179_at	9.37615	3.95936	2.3681	0.0233707	FBgn0038732	CG11391
1633211_a_at	6.95034	3.22044	2.15819	0.0376582	FBgn0262598	mtsh
1633228_at	-33.4493	11.2264	-2.97952	0.00514533	-	-
1633252_at	-14.5057	6.20548	-2.33757	0.0250864	FBgn0032180	CG31714
1633276_at	-14.5936	5.17889	-2.8179	0.00780278	-	-
1633295_a_at	-23.6615	8.40061	-2.81664	0.00782778	FBgn0050018	mthl13
1633317_at	-18.305	8.2958	-2.20654	0.0338112	-	-
1633329_at	6.16801	2.24687	2.74516	0.00937712	FBgn0039896	yellow-h
1633330_at	-21.5199	9.38321	-2.29344	0.0277673	-	-
1633334_at	10.2408	4.55876	2.24639	0.0309071	FBgn0035308	CG15822
1633352_at	-24.3954	8.40453	-2.90265	0.00628078	FBgn0262735	Imp
1633354_at	11.5193	4.5064	2.55621	0.0149462	FBgn0031126	Cyp6v1
1633368_at	-12.1929	5.58917	-2.18152	0.0357563	FBgn0086899	Tlk
1633397_at	-18.9904	8.29437	-2.28955	0.0280159	-	-
1633413_s_at	-24.8838	8.50141	-2.92701	0.00589759	-	-
1633417_at	-6.43681	2.69106	-2.39193	0.0221058	FBgn0001120	gnu
1633437_at	-16.0251	7.4746	-2.14394	0.0388644	-	-
1633448_at	10.3658	4.77145	2.17247	0.0364837	FBgn0031640	Mon1
1633452_a_at	7.90461	3.32487	2.37742	0.0228683	FBgn0011286	RyR
1633471_at	-1.31384	0.51943	-2.52939	0.0159471	FBgn0033518	Prx2540-2
1633475_at	-32.3496	10.8789	-2.97362	0.00522504	-	-
1633481_at	15.495	3.92662	3.94615	0.000352687	FBgn0038079	CG14394
1633484_at	-5.99693	2.59657	-2.30956	0.0267597	FBgn0085491	CG34462
1633531_at	15.1286	7.29452	2.07396	0.0452941	FBgn0085410	TrissinR
1633588_at	-9.10802	4.31582	-2.11038	0.0418399	-	-
1633607_at	3.73382	1.69413	2.20398	0.0340057	FBgn0030326	CG2444
1633711_a_at	12.1472	5.84537	2.07809	0.0448909	FBgn0027598	cindr
1633725_at	-23.3236	8.32272	-2.8024	0.00811614	-	-
1633744_at	-18.1892	7.65533	-2.37602	0.022943	-	-
1633750_s_at	14.9254	5.52915	2.6994	0.0105138	FBgn0053526	PNUTS
1633760_at	7.46191	2.65857	2.80673	0.00802731	FBgn0031877	CG10399
1633762_at	-16.6282	7.94847	-2.092	0.0435531	-	-
1633767_at	9.93228	4.61695	2.15126	0.0382403	FBgn0260010	rump
1633802_at	-13.0638	5.70876	-2.28838	0.0280912	-	-
1633807_at	-6.84118	2.96284	-2.30899	0.0267945	FBgn0086910	l(3)neo38
1633914_at	4.84783	2.17459	2.2293	0.0321238	FBgn0001089	Gal
1633937_at	-16.9653	7.53222	-2.25236	0.0304918	-	-
1633972_at	-18.9824	6.64545	-2.85645	0.00707205	FBgn0036711	CG13727
1633995_at	16.1552	7.51514	2.14968	0.0383744	FBgn0262029	d
1633998_s_at	1.52977	0.679133	2.25254	0.0304796	-	-
1634009_at	7.67084	3.52768	2.17447	0.0363217	FBgn0086690	Plp
1634021_a_at	10.0365	4.70713	2.1322	0.0398836	FBgn0014870	Psi
1634026_at	18.0435	8.82893	2.04368	0.0483556	-	-
1634027_at	7.46064	3.40866	2.18873	0.0351853	FBgn0030443	CG12715
1634028_s_at	9.19425	4.19443	2.19201	0.0349284	FBgn0028734	Fmr1
1634034_at	-9.34726	3.79373	-2.46387	0.0186549	FBgn0036257	RhoGAP68F
1634040_at	-27.6547	8.49574	-3.25513	0.00247033	-	-
1634102_at	7.52066	3.26629	2.30251	0.0271964	FBgn0086906	sls
1634105_s_at	-15.3094	5.99212	-2.55491	0.0149933	-	-
1634114_at	5.36207	2.25335	2.3796	0.022752	FBgn0047199	CG31517
1634200_a_at	8.79326	4.27783	2.05554	0.0471354	FBgn0030574	CG9413
1634212_at	16.6941	7.79275	2.14227	0.0390082	FBgn0035136	Cdc5
1634287_at	-5.95029	2.75915	-2.15657	0.0377941	FBgn0036382	CG13737
1634357_at	-17.6972	7.05414	-2.50877	0.0167578	-	-
1634373_a_at	10.8193	3.46257	3.12465	0.00350872	FBgn0034662	CG13492
1634412_at	10.8594	4.43427	2.44897	0.0193263	FBgn0039874	βGlu
1634420_at	-18.3712	6.98292	-2.63088	0.0124563	-	-
1634422_at	10.9779	4.29939	2.55337	0.0150497	FBgn0051213	CG31213
1634425_at	-14.8204	5.26318	-2.81587	0.00784322	-	-
1634475_at	-24.8514	9.02918	-2.75234	0.00920947	-	-
1634476_at	-19.2024	7.70208	-2.49315	0.0173968	-	-
1634485_at	-21.1821	9.86777	-2.14659	0.0386374	-	-
1634486_at	5.54105	2.69051	2.05948	0.0467367	FBgn0050047	CG30047
1634487_at	-2.68612	1.20517	-2.22883	0.0321583	FBgn0051057	tau
1634513_at	-13.0945	4.67517	-2.80086	0.00814777	-	-
1634580_at	-12.7107	5.92983	-2.14352	0.0389003	FBgn0000229	bsk
1634610_at	-9.05851	4.06613	-2.2278	0.0322333	-	-
1634617_at	-20.2866	8.09433	-2.50627	0.0168586	FBgn0001253	ImpE1
1634638_at	-15.3161	5.17442	-2.95996	0.00541426	FBgn0034542	Fem-1
1634672_at	9.39824	4.60356	2.04152	0.0485808	FBgn0035947	Srp68
1634675_s_at	10.3634	4.65456	2.22651	0.032327	FBgn0029849	Efr
1634766_at	-10.1805	4.80363	-2.11933	0.0410275	FBgn0004197	Ser
1634864_at	-17.6206	6.95829	-2.53232	0.0158348	FBgn0023023	CRMP
1634931_at	-9.99799	4.03439	-2.47819	0.0180294	FBgn0030648	CG6340
1634934_at	14.6331	6.15891	2.37592	0.0229482	FBgn0036900	CG8765
1634997_at	-33.0961	11.8036	-2.8039	0.00808534	FBgn0003375	Sgs5
1635106_at	-20.5313	7.56456	-2.71414	0.0101345	FBgn0259211	grh
1635127_at	10.4405	4.51434	2.31275	0.0265639	FBgn0085427	CG34398
1635163_at	7.40785	2.49367	2.97066	0.00526553	FBgn0032192	CG5731
1635171_at	-19.7664	9.74301	-2.02878	0.0499265	-	-
1635187_s_at	13.165	6.29749	2.09052	0.0436936	FBgn0039600	CG1646
1635206_at	-24.0607	10.2703	-2.34275	0.0247874	-	-
1635209_at	-26.9953	10.6188	-2.54221	0.0154615	-	-
1635210_a_at	8.63321	3.17262	2.72116	0.00995827	FBgn0003137	Ppn
1635211_at	-6.81943	3.32938	-2.04826	0.0478812	FBgn0010575	sbb
1635245_at	-20.5754	6.52356	-3.15401	0.00324407	FBgn0035056	spz6
1635340_at	11.3432	4.3832	2.58788	0.013839	FBgn0003891	tud
1635374_at	-18.8926	8.8942	-2.12415	0.0405958	FBgn0051728	CG31728
1635379_at	2.44568	1.16873	2.0926	0.0434959	FBgn0051300	CG31300
1635413_at	-5.91309	2.62167	-2.25546	0.0302781	FBgn0052266	CG32266
1635427_a_at	14.8511	5.35109	2.77535	0.00869097	FBgn0026239	gukh
1635455_at	4.358	2.14726	2.02957	0.0498426	FBgn0039609	CG14529
1635460_a_at	7.13758	3.1291	2.28103	0.0285667	-	-
1635467_a_at	3.53573	1.70237	2.07695	0.0450023	FBgn0038098	CG7381
1635520_at	12.7997	6.17146	2.07401	0.0452898	-	-
1635552_s_at	10.78	4.46612	2.41373	0.0210032	FBgn0051472	sgll
1635565_at	-20.0642	8.52249	-2.35426	0.0241345	-	-
1635573_at	14.0376	4.94896	2.83647	0.00744243	FBgn0261545	CG42663
1635768_at	11.4899	3.7071	3.09943	0.0037522	FBgn0033814	CG4670
1635809_at	-19.5656	8.06859	-2.42491	0.0204576	FBgn0003089	pip
1635860_at	-13.9355	6.5253	-2.1356	0.0395854	-	-
1635874_at	11.448	4.61225	2.48208	0.0178628	FBgn0031265	CG2794
1635886_s_at	-2.00861	0.976577	-2.05678	0.0470094	-	-
1635900_at	-5.36614	1.31375	-4.0846	0.000235343	FBgn0261560	Thor
1635954_at	17.973	7.45801	2.4099	0.0211934	FBgn0029688	lva
1635990_at	-15.0862	7.15046	-2.10983	0.0418904	FBgn0041624	Or65b
1636006_at	8.19992	3.93768	2.08242	0.04447	FBgn0023510	Rbcn-3B
1636045_at	-18.217	8.06738	-2.2581	0.0300974	-	-
1636054_at	-11.1299	5.17265	-2.15169	0.0382045	FBgn0262526	-
1636062_at	-30.0086	10.0294	-2.99207	0.00497932	FBgn0003270	amos
1636115_at	-18.6756	7.76779	-2.40424	0.0214771	-	-
1636133_at	-22.8783	9.52894	-2.40093	0.0216444	-	-
1636165_at	-14.7919	5.30971	-2.78582	0.00846395	FBgn0051002	CG31002
1636177_at	12.9681	6.11344	2.12125	0.0408546	FBgn0261934	dikar
1636187_at	-28.2663	8.36406	-3.37949	0.00175846	FBgn0053798	CG33798
1636202_s_at	-6.60598	2.2905	-2.88408	0.00658823	FBgn0001257	ImpL2
1636204_at	-12.1901	3.44024	-3.5434	0.00111503	-	-
1636233_at	6.91132	3.19342	2.16424	0.037157	FBgn0031412	CG16995
1636292_at	-12.9309	4.37486	-2.95574	0.00547414	FBgn0038076	Cyp313a4
1636302_s_at	10.1248	4.7591	2.12746	0.0403013	FBgn0003557	Su(dx)
1636354_at	11.6071	4.88318	2.37695	0.0228935	FBgn0033160	Dhx15
1636366_at	-29.7579	9.92969	-2.99686	0.00491731	-	-
1636381_a_at	-25.9989	9.61364	-2.70438	0.0103842	FBgn0053156	CG33156
1636455_at	-17.7945	8.70017	-2.04531	0.0481862	-	-
1636456_at	-7.28325	3.36711	-2.16306	0.0372543	FBgn0040801	CG13053
1636464_at	10.932	4.93943	2.21322	0.033308	FBgn0038269	Rrp6
1636479_at	-26.1736	8.91479	-2.93598	0.00576228	-	-
1636498_at	-8.90398	2.46199	-3.61658	0.000907474	FBgn0036154	CG6168
1636526_at	3.43265	1.35473	2.53383	0.0157772	FBgn0036876	CG9451
1636537_at	-18.0474	8.43768	-2.1389	0.0392986	FBgn0050274	CG30274
1636632_at	5.58551	2.5153	2.22061	0.0327591	FBgn0030761	CG9784
1636663_at	-17.3411	7.00708	-2.4748	0.018176	FBgn0038602	CG7126
1636665_at	-20.0064	8.4603	-2.36474	0.023554	-	-
1636697_at	-25.0838	8.36969	-2.99698	0.00491578	-	-
1636744_at	-20.4834	10.0546	-2.03722	0.0490307	-	-
1636749_at	-14.4468	6.64103	-2.17539	0.0362475	-	-
1636861_at	-12.0945	5.88052	-2.05671	0.047017	FBgn0033925	CG8617
1636903_at	-20.5382	7.85361	-2.61514	0.0129471	-	-
1636915_at	-13.311	6.35653	-2.09406	0.0433581	FBgn0040359	CG11380
1636932_at	9.23638	4.46332	2.0694	0.0457446	FBgn0031428	CG9886
1636947_at	11.4915	4.17172	2.75461	0.00915702	FBgn0087007	bbg
1636948_a_at	16.6288	4.91299	3.38466	0.00173359	FBgn0027088	GlyRS
1636953_a_at	9.58763	4.13705	2.3175	0.0262752	FBgn0261565	Lmpt
1636973_at	3.75481	1.21296	3.09557	0.00379085	FBgn0038257	smp-30
1636976_at	-2.21275	1.0286	-2.15122	0.0382439	FBgn0032253	LManI
1636992_at	-18.5702	9.0581	-2.05012	0.0476895	-	-
1637042_a_at	7.3342	3.16755	2.31542	0.0264018	FBgn0034436	CG11961
1637046_at	5.99158	2.45253	2.44302	0.0196006	FBgn0010549	l(2)03659
1637073_a_at	-19.6635	8.14266	-2.41487	0.0209471	FBgn0030826	CG12995
1637093_at	-19.1142	6.26635	-3.05029	0.00427337	FBgn0054045	CG34045
1637119_at	13.3474	5.53035	2.41349	0.0210154	FBgn0028931	CG16863
1637199_at	-21.2772	7.43358	-2.86231	0.00696679	-	-
1637206_at	16.1488	6.77972	2.38193	0.0226287	FBgn0034071	CG8405
1637239_s_at	-4.66848	2.25659	-2.06882	0.0458019	-	-
1637278_at	-25.1594	9.34785	-2.69146	0.0107234	FBgn0004110	tin
1637288_at	-16.5261	7.50161	-2.20301	0.0340798	FBgn0035792	CG7548
1637353_at	12.6812	5.52819	2.29392	0.0277369	FBgn0019643	Dat
1637377_x_at	-14.6714	7.21409	-2.03371	0.0494021	-	-
1637404_at	14.8795	6.94049	2.14387	0.0388701	FBgn0032813	CG10262
1637419_at	-22.5472	6.91373	-3.26123	0.00242983	-	-
1637449_at	-13.9775	6.45923	-2.16396	0.0371799	FBgn0085450	Snoo
1637461_at	11.8209	4.10709	2.87817	0.00668906	FBgn0031813	CG9527
1637465_at	-3.62513	1.53552	-2.36086	0.0237676	FBgn0051157	CG31157
1637489_at	13.6283	6.36458	2.14128	0.0390934	FBgn0026079	Nsun2
1637517_s_at	7.18016	2.8043	2.56041	0.014795	FBgn0020647	KrT95D
1637560_at	11.4135	4.99962	2.28287	0.0284471	FBgn0023213	eIF4G
1637581_at	-6.62353	3.14765	-2.10428	0.0424021	FBgn0005630	lola
1637592_at	3.60378	1.74695	2.0629	0.046392	FBgn0034440	CG10073
1637593_at	-17.0547	6.85736	-2.48707	0.0176514	FBgn0039770	CG15537
1637634_at	-7.62745	3.39375	-2.2475	0.0308297	FBgn0034204	CG10953
1637639_at	-26.5715	7.24142	-3.66938	0.000781426	FBgn0001148	gsb
1637640_at	-12.7619	5.42126	-2.35404	0.0241468	FBgn0052320	CG32320
1637710_at	11.9252	4.92195	2.42287	0.0205564	FBgn0004167	kst
1637721_at	-2.03097	0.972844	-2.08766	0.0439662	FBgn0038878	CG3301
1637722_at	-16.4333	4.94807	-3.32116	0.00206372	-	-
1637773_s_at	5.38555	2.32767	2.3137	0.026506	-	-
1637792_at	5.7806	2.30057	2.51268	0.0166012	FBgn0028550	Atf3
1637799_at	8.00013	3.59203	2.22719	0.0322775	FBgn0003257	r-l
1637833_at	5.34061	2.41389	2.21245	0.0333654	FBgn0010052	Jhe
1637835_at	7.23974	2.45173	2.95292	0.00551442	FBgn0030510	CG12177
1637846_at	-20.0983	9.35224	-2.14903	0.0384295	FBgn0040565	CG7606
1637868_at	19.9085	9.53554	2.08782	0.0439511	-	-
1637875_a_at	8.90979	3.49955	2.54598	0.0153211	FBgn0004407	DNApol-gamma35
1637883_at	-15.8398	7.43825	-2.12951	0.0401199	-	-
1637945_at	2.56387	1.02293	2.50639	0.0168538	-	-
1637973_a_at	9.10949	4.46731	2.03915	0.0488286	FBgn0030431	CG4407
1638064_a_at	-8.11257	3.52158	-2.30367	0.0271239	FBgn0086898	dgo
1638081_at	-9.92518	4.77544	-2.07838	0.0448624	FBgn0031466	CG3119
1638111_at	-17.1984	8.05435	-2.1353	0.0396122	-	-
1638149_at	-10.3642	4.58569	-2.26011	0.0299604	-	-
1638152_s_at	-27.5779	9.9259	-2.77838	0.00862477	-	-
1638171_s_at	10.0046	4.26907	2.3435	0.0247447	FBgn0031148	Cbs
1638225_a_at	8.62382	4.10354	2.10155	0.042655	FBgn0027106	Inx7
1638277_at	5.73953	2.04698	2.80391	0.0080851	FBgn0039864	CG11550
1638304_at	-13.553	4.47754	-3.02687	0.00454517	FBgn0263026	CG43321
1638313_at	-9.47766	3.96602	-2.38972	0.0222206	FBgn0033677	CG8321
1638347_at	-21.8305	8.43125	-2.58924	0.0137933	-	-
1638359_s_at	9.93602	4.7366	2.09771	0.0430141	FBgn0028953	CG14478
1638364_at	-14.7273	7.14099	-2.06236	0.046446	-	-
1638405_at	-7.65953	3.26073	-2.34902	0.0244298	FBgn0032899	CG9338
1638414_a_at	11.0508	5.11718	2.15955	0.0375451	FBgn0036199	Bmcp
1638457_at	10.4241	4.92547	2.11637	0.0412945	FBgn0260743	GC1
1638467_at	-24.7967	10.1445	-2.44435	0.0195392	-	-
1638476_s_at	-4.0205	1.57215	-2.55732	0.0149062	FBgn0259168	mnb
1638478_at	-15.8703	6.41898	-2.4724	0.01828	FBgn0035134	CG1231
1638479_at	-21.4834	9.63617	-2.22946	0.0321125	-	-
1638497_at	-25.793	8.21532	-3.13963	0.00337124	-	-
1638525_at	-20.0824	8.54771	-2.34945	0.0244058	FBgn0036078	Or67c
1638565_at	-17.8324	8.46117	-2.10755	0.0420994	FBgn0004862	bap
1638589_at	10.6943	5.06116	2.11301	0.0415992	FBgn0034324	CG18538
1638617_at	-12.1243	5.37664	-2.255	0.0303103	FBgn0053725	CG33725
1638707_at	-21.4919	10.1216	-2.12337	0.0406653	-	-
1638711_at	13.6709	5.99295	2.28116	0.0285581	FBgn0039175	beta-PheRS
1638787_at	-20.674	6.26324	-3.30084	0.0021815	-	-
1638788_at	9.79486	4.76809	2.05425	0.0472668	FBgn0052574	Twdlalpha
1638826_at	-20.0206	7.84762	-2.55117	0.0151298	-	-
1638827_at	-4.28648	1.99163	-2.15225	0.0381573	FBgn0035042	CG3640
1638858_at	7.02818	3.26462	2.15283	0.0381081	FBgn0250757	CG42235
1638862_at	3.25321	1.44249	2.25527	0.0302916	FBgn0039817	CG15553
1638892_at	3.78465	1.7768	2.13004	0.0400729	FBgn0031327	CG5397
1638894_at	8.93112	3.66144	2.43924	0.019777	-	-
1638902_at	-19.7474	8.33889	-2.36811	0.02337	FBgn0026386	Or47a
1638905_s_at	6.09883	2.80597	2.17352	0.0363987	FBgn0032187	CG4839
1639018_at	-18.7186	6.67898	-2.80262	0.00811159	FBgn0085295	CG34266
1639024_at	13.5889	6.0518	2.24544	0.0309741	FBgn0037561	CG9630
1639032_at	19.4961	6.41845	3.03751	0.00441972	FBgn0027794	Lrpprc2
1639042_at	-17.1168	7.64471	-2.23904	0.0314258	FBgn0029690	CG6414
1639047_at	9.82626	4.57394	2.14831	0.0384907	FBgn0043884	mask
1639055_at	12.4116	4.3392	2.86034	0.00700206	FBgn0032101	CG9586
1639056_at	-27.5364	8.19587	-3.35979	0.00185637	-	-
1639068_at	10.0901	4.05576	2.48784	0.017619	-	-
1639096_at	-13.1284	5.91518	-2.21945	0.0328447	FBgn0036871	CG14096
1639110_at	-4.69694	1.61048	-2.91648	0.00606043	FBgn0035968	CG4484
1639146_at	-22.7173	6.96221	-3.26294	0.00241856	-	-
1639183_a_at	4.48196	2.14785	2.08672	0.0440565	FBgn0021776	mira
1639272_at	3.3465	1.4247	2.34892	0.0244356	FBgn0038702	CG3739
1639286_s_at	2.43795	0.845217	2.88441	0.00658266	FBgn0031449	CG31689
1639293_at	-16.899	8.28157	-2.04056	0.0486811	-	-
1639320_a_at	-5.72534	2.73523	-2.09319	0.0434409	FBgn0000422	Ddc
1639333_at	-25.4633	11.2265	-2.26813	0.0294189	FBgn0000061	al
1639355_s_at	9.69682	2.78108	3.48671	0.00130654	FBgn0262743	Fs(2)Ket
1639356_at	-23.5922	9.85512	-2.39391	0.0220036	-	-
1639399_s_at	-38.6404	9.12839	-4.23299	0.000151911	-	-
1639444_a_at	11.586	5.70529	2.03075	0.0497158	FBgn0039187	CG6454
1639537_at	-11.3778	3.9389	-2.88857	0.00651269	FBgn0028863	CG4587
1639562_at	-14.2416	5.25963	-2.70771	0.0102983	-	-
1639617_at	-21.6694	10.2493	-2.11422	0.0414893	-	-
1639642_a_at	6.82506	3.25046	2.09972	0.0428262	FBgn0029769	frma
1639659_at	9.06067	4.21728	2.14846	0.0384781	FBgn0021875	Zfrp8
1639716_at	10.7293	4.96702	2.1601	0.0374996	FBgn0026259	eIF5B
1639756_at	-31.627	9.41163	-3.36042	0.00185317	-	-
1639769_at	-8.56428	3.11583	-2.74864	0.00929557	FBgn0027590	GstE12
1639793_at	-15.348	7.47788	-2.05245	0.0474505	-	-
1639815_at	-17.9212	6.0071	-2.98334	0.00509421	FBgn0261568	CG42682
1639899_at	-16.6764	7.71334	-2.16202	0.0373405	-	-
1639958_s_at	26.7608	10.5375	2.53956	0.0155605	-	-
1639993_at	26.4186	8.76437	3.01431	0.00469756	FBgn0027564	CG3149
1639997_s_at	-4.10267	1.95934	-2.09391	0.0433726	-	-
1640016_at	-18.4697	8.01944	-2.30312	0.0271584	-	-
1640050_at	16.0746	7.09026	2.26713	0.0294858	-	-
1640103_s_at	3.50553	1.51025	2.32116	0.026055	FBgn0031489	CG17224
1640134_a_at	13.3023	5.43458	2.44771	0.0193841	FBgn0032388	CG6686
1640200_at	8.67974	4.26863	2.03338	0.0494368	FBgn0260003	Dys
1640219_at	-6.46597	3.06841	-2.10727	0.0421258	-	-
1640220_a_at	12.1438	2.36352	5.13801	9.85e-06	FBgn0038683	CG11779
1640245_s_at	-21.1961	6.94456	-3.05218	0.00425212	-	-
1640302_at	-19.9882	8.59934	-2.32439	0.0258617	-	-
1640318_at	8.06918	3.50759	2.30049	0.0273224	FBgn0039802	dj-1beta
1640442_at	14.738	6.53175	2.25637	0.0302163	FBgn0013813	Dhc98D
1640443_at	-19.1956	7.79289	-2.46321	0.018684	-	-
1640454_at	10.579	4.92069	2.14991	0.0383551	FBgn0027493	AdSS
1640467_at	-15.4824	7.21386	-2.14621	0.0386701	-	-
1640514_at	-19.1395	9.1772	-2.08554	0.0441696	-	-
1640553_at	-12.8441	4.87739	-2.6334	0.0123794	FBgn0036601	CG13063
1640584_at	-4.41092	1.42	-3.10627	0.00368464	-	-
1640667_at	13.6566	3.90323	3.49879	0.00126324	FBgn0015036	Cyp4ae1
1640704_at	-27.2391	8.00124	-3.40436	0.00164191	-	-
1640745_at	-17.9467	8.29873	-2.16258	0.0372937	FBgn0038980	Octbeta1R
1640768_at	-6.02782	2.78448	-2.16479	0.0371112	FBgn0032834	CG13965
1640774_a_at	-4.03709	1.4639	-2.75776	0.0090848	FBgn0259481	Mob2
1640775_a_at	3.88365	1.87807	2.06789	0.0458937	FBgn0010222	Nmdmc
1640808_at	10.9536	4.52753	2.41934	0.0207277	FBgn0034528	CG11180
1640810_at	-13.8449	6.45683	-2.14423	0.0388393	FBgn0035313	CG13810
1640832_at	-19.8052	8.73941	-2.26619	0.029549	FBgn0037212	nAChRα4
1640837_a_at	-9.25006	3.71059	-2.49288	0.0174079	FBgn0001256	ImpL1
1640847_at	-12.4388	6.03524	-2.06103	0.0465799	FBgn0085403	Rapgap1
1640875_s_at	-5.77844	2.36594	-2.44234	0.0196324	-	-
1640878_at	-18.6726	7.84978	-2.37874	0.0227977	FBgn0033726	Cpr49Ad
1640918_at	7.63203	2.82455	2.70203	0.0104451	FBgn0259175	ome
1641010_at	-11.195	5.1794	-2.16144	0.0373882	FBgn0085253	CG34224
1641043_at	-12.3481	6.07732	-2.03184	0.0496008	FBgn0035824	CG8281
1641044_at	-15.3021	6.89377	-2.2197	0.0328264	FBgn0262869	Gfrl
1641054_at	-15.5397	7.33915	-2.11737	0.0412041	-	-
1641130_at	11.6531	5.48628	2.12405	0.0406045	FBgn0028539	CG31731
1641216_at	-15.9682	7.51463	-2.12494	0.0405249	-	-
1641248_at	-10.3702	4.19218	-2.4737	0.0182236	FBgn0039584	beat-VI
1641267_at	11.0539	3.55508	3.10932	0.00365491	FBgn0003189	r
1641275_at	-17.233	6.76429	-2.54765	0.0152594	FBgn0030161	CG15249
1641276_at	-15.9444	7.48001	-2.1316	0.0399355	-	-
1641284_a_at	16.3413	6.68088	2.44598	0.0194641	FBgn0039229	Saf-B
1641292_at	-4.83427	2.20248	-2.19492	0.0347024	FBgn0052834	CG32834
1641324_at	7.55211	2.55979	2.95028	0.00555224	FBgn0002526	LanA
1641329_at	13.6319	5.99284	2.2747	0.0289821	FBgn0085451	htk
1641347_s_at	11.6843	5.45366	2.14247	0.0389906	FBgn0045823	vsg
1641349_at	-9.97741	4.5925	-2.17254	0.0364778	FBgn0261549	rdgA
1641388_at	-18.6034	8.57767	-2.16881	0.0367812	-	-
1641395_at	-20.079	7.99317	-2.51202	0.0166276	-	-
1641435_at	13.6699	5.1311	2.66412	0.0114759	FBgn0033482	CG1371
1641437_at	-21.7337	8.77871	-2.47573	0.0181356	-	-
1641473_at	8.81174	3.76973	2.3375	0.0250903	FBgn0000636	Fas3
1641480_at	-17.475	7.55694	-2.31244	0.0265831	-	-
1641530_s_at	5.0371	2.3217	2.16958	0.0367191	FBgn0262169	magu
1641627_at	-3.69767	1.36853	-2.70193	0.0104479	FBgn0037714	CG9396
1641642_at	-3.93925	1.26969	-3.10253	0.00372142	FBgn0036969	Spn77Bb
1641658_at	-19.322	7.97141	-2.42391	0.020506	-	-
1641666_at	-16.067	7.38575	-2.17541	0.0362462	-	-
1641674_at	-12.8015	6.04889	-2.11634	0.0412972	-	-
1641679_at	-19.8133	9.29753	-2.13103	0.0399857	-	-
1641711_at	7.56299	2.69692	2.80431	0.00807683	FBgn0025620	CG13360
1641722_at	5.27611	2.55182	2.06759	0.0459242	FBgn0016715	Reg-2
1641726_at	-18.9452	8.74854	-2.16553	0.0370507	-	-
1641739_at	-20.4189	9.20928	-2.21721	0.0330109	-	-
1641746_at	3.72886	1.74762	2.13368	0.0397538	FBgn0030398	Cpr11B

## Sheet: Supplementary table 6
SNP locus	β1	Standard error	t	P	Annotation [type, gene symbol (FlyBase ID)]
2L.10347557	3.36921	0.864275	3.8983	0.000418552	UTR, CG5022 (FBgn0032225)
2L.10628429	4.32495	0.952452	4.54086	6.70941e-05	intergenic, CG34161 (FBgn0085190) // intergenic, CG7329 (FBgn0032271)
2L.10628430	4.32495	0.952452	4.54086	6.70941e-05	intergenic, CG34161 (FBgn0085190) // intergenic, CG7329 (FBgn0032271)
2L.1078136	3.94951	0.807103	4.89344	2.07977e-05	synonymous, ast (unknown FlyBase_ID)
2L.10884636	5.34275	1.06042	5.03835	1.42877e-05	intergenic, CG12517 (FBgn0032311) // intergenic, CG14071 (FBgn0032312)
2L.11192328	3.41168	0.641196	5.3208	7.8128e-06	intergenic, CG4788 (unknown FlyBase_ID) // intergenic, ab (FBgn0259750)
2L.11192399	4.2619	0.929255	4.58636	5.86693e-05	intergenic, CG4788 (unknown FlyBase_ID) // intergenic, ab (FBgn0259750)
2L.1135625	4.08186	0.981693	4.15798	0.000205425	intronic, CG4577 (unknown FlyBase_ID)
2L.11480295	6.13512	0.932014	6.58265	1.16544e-07	intergenic, sala (unknown FlyBase_ID) // intergenic, salm (unknown FlyBase_ID)
2L.11498648	2.87796	0.747432	3.85047	0.000480066	synonymous, CG6488 (unknown FlyBase_ID)
2L.11498669	2.87796	0.747432	3.85047	0.000480066	synonymous, CG6488 (unknown FlyBase_ID)
2L.11498690	2.87796	0.747432	3.85047	0.000480066	synonymous, CG6488 (unknown FlyBase_ID)
2L.11501239	4.83996	1.19739	4.04209	0.000444652	intergenic, CG6488 (unknown FlyBase_ID) // intergenic, spz4 (FBgn0032362)
2L.11549667	4.49942	1.00767	4.46516	7.60061e-05	intergenic, CR42743 (FBgn0261707) // intergenic, Mst33A (FBgn0028412)
2L.1193619	3.19932	0.718814	4.45084	7.93416e-05	intronic, CG5001 (unknown FlyBase_ID)
2L.12325149	5.16624	1.2055	4.28556	0.000207141	intergenic, CG31759 (FBgn0051759) // intergenic, CG31862 (unknown FlyBase_ID)
2L.12389849	3.21066	0.826593	3.8842	0.000450699	intergenic, CG17010 (FBgn0032424) // intergenic, Pkd2 (FBgn0041195) // intronic, bru-2 (FBgn0262475)
2L.12416919	3.164	0.798312	3.96336	0.00040443	intronic, vir-1 (FBgn0043841)
2L.12503498	3.14844	0.80895	3.89201	0.000412672	intergenic, CG42754 (FBgn0261812) // intergenic, t-cup (FBgn0051858) // intronic, bun (FBgn0259176)
2L.12503603	3.09115	0.761983	4.05672	0.00026487	intergenic, CG42754 (FBgn0261812) // intergenic, t-cup (FBgn0051858) // intronic, bun (FBgn0259176)
2L.12524056	3.44295	0.878916	3.91727	0.000396349	intergenic, CG43051 (FBgn0262353) // intergenic, CR42746 (FBgn0261709) // intronic, bun (FBgn0259176)
2L.1256011	4.00827	0.964811	4.15447	0.00019923	intergenic, CG5397 (unknown FlyBase_ID) // intergenic, robo3 (FBgn0041097)
2L.1256108	4.2777	1.04326	4.10033	0.000233318	intergenic, CG5397 (unknown FlyBase_ID) // intergenic, robo3 (FBgn0041097)
2L.1256155	3.82645	0.890487	4.29703	0.000125603	intergenic, CG5397 (unknown FlyBase_ID) // intergenic, robo3 (FBgn0041097)
2L.12693689	4.00347	0.9708	4.12389	0.000338209	missense, CG6153 (FBgn0032445)
2L.12756137	3.95006	0.879581	4.49084	7.38814e-05	intergenic, CG15483 (FBgn0032457) // intergenic, MRP (unknown FlyBase_ID)
2L.12768736	4.08275	1.05581	3.86692	0.000443719	intergenic, CG15483 (FBgn0032457) // intergenic, kek1 (unknown FlyBase_ID)
2L.13307829	3.29898	0.807171	4.08709	0.000300402	intergenic, CG16970 (FBgn0032504)
2L.13307830	3.29898	0.807171	4.08709	0.000300402	intergenic, CG16970 (FBgn0032504)
2L.13493148	4.48731	1.16582	3.84906	0.00049799	intergenic, CG42784 (FBgn0263354)
2L.13594420	2.99388	0.765123	3.91294	0.000388392	intronic, kuz (FBgn0259984)
2L.13603738	3.33306	0.854912	3.89871	0.000432475	intergenic, CG9254 (FBgn0028513) // intergenic, mir-2489 (unknown FlyBase_ID) // intronic, kuz (FBgn0259984)
2L.13766274	3.02685	0.74768	4.04832	0.000271405	intergenic, TM9SF4 (FBgn0028541) // intergenic, mir-968 (unknown FlyBase_ID)
2L.13767480	4.10527	1.05784	3.88081	0.000440101	intergenic, TM9SF4 (FBgn0028541) // intergenic, mir-968 (unknown FlyBase_ID)
2L.13919792	4.81211	1.12737	4.26844	0.000136743	intronic, Ance-3 (unknown FlyBase_ID)
2L.13919795	4.81211	1.12737	4.26844	0.000136743	intronic, Ance-3 (unknown FlyBase_ID)
2L.13920090	4.81211	1.12737	4.26844	0.000136743	intronic, Ance-3 (unknown FlyBase_ID)
2L.13920391	4.81211	1.12737	4.26844	0.000136743	intronic, Ance-3 (unknown FlyBase_ID)
2L.13920401	4.81211	1.12737	4.26844	0.000136743	intronic, Ance-3 (unknown FlyBase_ID)
2L.13920546	4.81211	1.12737	4.26844	0.000136743	intronic, Ance-3 (unknown FlyBase_ID)
2L.13920553	4.81211	1.12737	4.26844	0.000136743	intronic, Ance-3 (unknown FlyBase_ID)
2L.14011579	4.00634	0.963012	4.16022	0.00019591	intergenic, bgm (unknown FlyBase_ID) // intergenic, tRNA:Q:34E (unknown FlyBase_ID)
2L.14037780	3.81399	0.992907	3.84123	0.000492911	intergenic, CG18095 (FBgn0028872) // intergenic, nAcRalpha-34E (FBgn0028875)
2L.14039221	3.34255	0.814991	4.10134	0.000241959	intergenic, CG18095 (FBgn0028872) // intergenic, nAcRalpha-34E (FBgn0028875)
2L.14039229	3.42834	0.794382	4.31573	0.000129865	intergenic, CG18095 (FBgn0028872) // intergenic, nAcRalpha-34E (FBgn0028875)
2L.14039711	3.83745	0.693275	5.53526	3.16629e-06	intergenic, CG18095 (FBgn0028872) // intergenic, nAcRalpha-34E (FBgn0028875)
2L.14054078	4.44002	0.901977	4.92254	2.02675e-05	intergenic, CG16879 (unknown FlyBase_ID) // intergenic, nimC4 (unknown FlyBase_ID) // intronic, nAcRalpha-34E (FBgn0028875)
2L.14348016	3.4792	0.644536	5.39799	6.24009e-06	missense, mTTF (FBgn0028530)
2L.14519588	2.58481	0.653596	3.95475	0.000368594	intergenic, CG33648 (unknown FlyBase_ID) // intergenic, tRNA:G3:35Bc (unknown FlyBase_ID)
2L.14519744	2.58481	0.653596	3.95475	0.000368594	intergenic, CG33648 (unknown FlyBase_ID) // intergenic, tRNA:G3:35Bc (unknown FlyBase_ID)
2L.14901779	3.74392	0.851371	4.39752	0.000102241	intergenic, CG42313 (FBgn0259213) // intergenic, Mst35Bb (unknown FlyBase_ID)
2L.14914645	4.26345	1.03981	4.10023	0.000233384	intronic, CG42313 (FBgn0259213)
2L.15201375	4.76921	1.14154	4.17788	0.000186045	intergenic, CG4168 (FBgn0028888) // intergenic, Sfp35C (FBgn0259965)
2L.15264830	4.16669	1.04666	3.98093	0.00031873	intergenic, Cul-3 (FBgn0261268) // intergenic, yuri (FBgn0045842)
2L.15264889	4.16669	1.04666	3.98093	0.00031873	intergenic, Cul-3 (FBgn0261268) // intergenic, yuri (FBgn0045842)
2L.15277547	4.50694	1.16188	3.87901	0.000428489	intergenic, CG15263 (unknown FlyBase_ID) // intergenic, UK114 (FBgn0086691)
2L.15277594	4.50694	1.16188	3.87901	0.000428489	intergenic, CG15263 (unknown FlyBase_ID) // intergenic, UK114 (FBgn0086691)
2L.15455077	3.55758	0.920932	3.86302	0.000448752	intergenic, CG4161 (unknown FlyBase_ID) // intergenic, sna (unknown FlyBase_ID)
2L.15758854	4.28807	0.76943	5.57305	3.0912e-06	missense, Gli (unknown FlyBase_ID)
2L.15851427	4.2737	0.832066	5.13626	9.90125e-06	intergenic, CG13243 (FBgn0028903) // intergenic, CR31822 (FBgn0051822)
2L.15869593	2.98835	0.773611	3.86287	0.000463325	intergenic, CG42792 (unknown FlyBase_ID) // intergenic, CG7653 (unknown FlyBase_ID)
2L.16334061	4.5146	1.00907	4.47404	7.76643e-05	synonymous, CG31817 (unknown FlyBase_ID)
2L.16334153	3.34099	0.77325	4.3207	0.000127994	missense, CG31817 (unknown FlyBase_ID)
2L.16336301	4.65114	0.996552	4.66723	4.36501e-05	missense, CG31817 (unknown FlyBase_ID)
2L.16336302	4.65114	0.996552	4.66723	4.36501e-05	synonymous, CG31817 (unknown FlyBase_ID)
2L.16336323	3.78533	0.869751	4.3522	0.000122571	nonsense, CG31817 (unknown FlyBase_ID)
2L.1675518	3.78427	0.983692	3.84701	0.000484841	intronic, chinmo (FBgn0086758)
2L.16842624	4.08977	1.06457	3.8417	0.000492253	intergenic, CG13284 (unknown FlyBase_ID) // intergenic, pncr003:2L (unknown FlyBase_ID)
2L.16950379	5.53017	1.03183	5.35958	4.98849e-06	intergenic, CG43053 (FBgn0262355) // intergenic, beat-IIIb (FBgn0053179)
2L.16977983	4.50431	1.16216	3.87581	0.000432474	intronic, beat-IIIb (FBgn0053179)
2L.17008993	3.43141	0.870425	3.94223	0.00035673	intergenic, CG31806 (unknown FlyBase_ID) // intergenic, CG6304 (unknown FlyBase_ID)
2L.17197350	4.50551	1.16203	3.87727	0.000430645	intronic, beat-IIIc (unknown FlyBase_ID)
2L.17229569	3.06097	0.735359	4.16256	0.000187087	intronic, beat-IIIc (unknown FlyBase_ID)
2L.17229571	3.06097	0.735359	4.16256	0.000187087	intronic, beat-IIIc (unknown FlyBase_ID)
2L.17491412	5.06896	1.09566	4.62641	4.67738e-05	intronic, qua (unknown FlyBase_ID)
2L.17491455	5.06896	1.09566	4.62641	4.67738e-05	intronic, qua (unknown FlyBase_ID)
2L.17491480	5.07239	1.11292	4.55772	6.05434e-05	intronic, qua (unknown FlyBase_ID)
2L.17491489	5.06896	1.09566	4.62641	4.67738e-05	intronic, qua (unknown FlyBase_ID)
2L.17491495	5.06896	1.09566	4.62641	4.67738e-05	intronic, qua (unknown FlyBase_ID)
2L.17491508	5.06896	1.09566	4.62641	4.67738e-05	intronic, qua (unknown FlyBase_ID)
2L.17520322	4.1322	1.05045	3.93373	0.00036565	intronic, Dhc36C (FBgn0013810)
2L.17520829	4.1322	1.05045	3.93373	0.00036565	intronic, Dhc36C (FBgn0013810)
2L.17520840	4.1322	1.05045	3.93373	0.00036565	intronic, Dhc36C (FBgn0013810)
2L.17520879	4.1322	1.05045	3.93373	0.00036565	intronic, Dhc36C (FBgn0013810)
2L.17582555	4.55588	0.953457	4.77827	3.12882e-05	intergenic, Oli (FBgn0032651) // intergenic, mir-287 (unknown FlyBase_ID)
2L.17584576	4.41245	0.810622	5.44329	8.26688e-06	intergenic, Oli (FBgn0032651) // intergenic, mir-287 (unknown FlyBase_ID)
2L.17585097	3.7203	0.923176	4.02989	0.000297204	intergenic, Oli (FBgn0032651) // intergenic, mir-287 (unknown FlyBase_ID)
2L.17592800	3.82545	0.890606	4.29534	0.000126238	intergenic, Sytalpha (FBgn0261089)
2L.17601801	4.05917	1.05833	3.83543	0.000485925	synonymous, Sytalpha (FBgn0261089)
2L.18324617	4.79424	1.12948	4.24463	0.000146756	intronic, Fas3 (FBgn0000636)
2L.18325087	4.86614	1.09732	4.43455	0.000101883	intronic, Fas3 (FBgn0000636)
2L.18325130	4.79424	1.12948	4.24463	0.000146756	intronic, Fas3 (FBgn0000636)
2L.18325376	4.79424	1.12948	4.24463	0.000146756	intronic, Fas3 (FBgn0000636)
2L.18325487	4.79424	1.12948	4.24463	0.000146756	intronic, Fas3 (FBgn0000636)
2L.18328314	4.74692	1.13853	4.16934	0.000190749	intronic, Fas3 (FBgn0000636)
2L.18328594	4.79424	1.12948	4.24463	0.000146756	intronic, Fas3 (FBgn0000636)
2L.18328692	4.79424	1.12948	4.24463	0.000146756	intronic, Fas3 (FBgn0000636)
2L.18330236	4.87642	1.14387	4.26308	0.000151407	intronic, Fas3 (FBgn0000636)
2L.18330969	4.79424	1.12948	4.24463	0.000146756	intronic, Fas3 (FBgn0000636)
2L.18331774	4.77241	1.14546	4.16636	0.000192423	intronic, Fas3 (FBgn0000636)
2L.18331869	4.85931	1.13063	4.29788	0.000130796	intronic, Fas3 (FBgn0000636)
2L.18559560	4.58679	0.996672	4.60211	5.03347e-05	intronic, Pde11 (FBgn0085370)
2L.18559787	4.34652	1.02994	4.22019	0.000164355	intronic, Pde11 (FBgn0085370)
2L.18559824	5.86333	0.978677	5.99107	7.93282e-07	intronic, Pde11 (FBgn0085370)
2L.18559830	4.39303	1.02063	4.30422	0.000122944	intronic, Pde11 (FBgn0085370)
2L.18559888	4.35073	0.911092	4.77529	2.97945e-05	intronic, Pde11 (FBgn0085370)
2L.18621781	4.24792	1.09481	3.88004	0.000456067	intronic, MESR3 (unknown FlyBase_ID)
2L.18622253	5.73469	1.01785	5.63415	2.57404e-06	intronic, MESR3 (unknown FlyBase_ID)
2L.1924450	3.27788	0.836049	3.92068	0.000379767	intronic, CG7337 (FBgn0031374)
2L.1927019	4.17401	0.846006	4.93378	1.83907e-05	intronic, CG7337 (FBgn0031374)
2L.19323694	3.52393	0.729101	4.83325	2.49813e-05	intergenic, CG10750 (FBgn0032769) // intergenic, dnt (unknown FlyBase_ID)
2L.19408359	3.32099	0.733833	4.52554	6.66356e-05	intergenic, Lectin-galC1 (FBgn0016675) // intergenic, snmRNA:359 (unknown FlyBase_ID) // intronic, Pax (unknown FlyBase_ID)
2L.19408982	3.22082	0.753413	4.27497	0.000146254	intergenic, Lectin-galC1 (FBgn0016675) // intergenic, snmRNA:359 (unknown FlyBase_ID) // intronic, Pax (unknown FlyBase_ID)
2L.19651794	3.76725	0.906621	4.15526	0.000207046	intronic, Lar (FBgn0000464)
2L.19882293	5.02771	1.10092	4.5668	5.59895e-05	intronic, sick (FBgn0260966)
2L.20087308	4.21306	1.06971	3.93849	0.000433296	intergenic, CG10747 (FBgn0032845) // intergenic, fok (FBgn0020303) // intronic, neb (FBgn0004374)
2L.20250646	4.85404	1.12237	4.32483	0.000115628	intergenic, CG40172 (unknown FlyBase_ID) // intergenic, CR40465 (unknown FlyBase_ID)
2L.20343564	4.26102	0.922794	4.61752	4.80459e-05	intronic, spir (FBgn0003475)
2L.20496754	4.0235	0.987268	4.07539	0.00028324	intergenic, CG31677 (unknown FlyBase_ID) // intergenic, CG34007 (FBgn0054007)
2L.20532539	3.62537	0.86104	4.21045	0.000176438	intergenic, CG31677 (unknown FlyBase_ID) // intergenic, CG34007 (FBgn0054007)
2L.20693545	4.60249	1.15143	3.99721	0.00030395	intronic, Hr38 (FBgn0014859)
2L.20934987	2.95049	0.756351	3.90096	0.00041537	intergenic, CG42238 (FBgn0250867) // intergenic, CG9270 (unknown FlyBase_ID)
2L.21609263	3.96145	1.02652	3.85913	0.000468314	intergenic, CG2201 (FBgn0032955) // intergenic, CR42546 (FBgn0260719)
2L.21610777	4.438	0.93759	4.73341	4.03779e-05	intergenic, CG2201 (FBgn0032955) // intergenic, CR42546 (FBgn0260719)
2L.2170840	3.8604	0.772786	4.99543	1.62659e-05	intronic, aop (unknown FlyBase_ID)
2L.21847408	4.56943	1.15508	3.95595	0.00034278	intergenic, CG11629 (FBgn0032965) // intergenic, tsh (unknown FlyBase_ID)
2L.22171817	3.12121	0.788776	3.95703	0.000449526	intergenic, CG1832 (FBgn0032979) // intergenic, CG3635 (FBgn0032981)
2L.22182433	2.88477	0.719743	4.00806	0.000316427	intronic, CG3635 (FBgn0032981)
2L.22199328	4.99808	0.892927	5.59741	3.87347e-06	intronic, Ir40a (FBgn0259683)
2L.22321072	4.94473	1.19867	4.12518	0.000337069	intronic, CG17018 (unknown FlyBase_ID)
2L.3438220	3.89197	0.819171	4.7511	3.39474e-05	intergenic, CG2772 (unknown FlyBase_ID) // intergenic, CG31952 (FBgn0051952)
2L.3448073	4.24977	0.835464	5.08672	1.15236e-05	intergenic, CG2772 (unknown FlyBase_ID) // intergenic, CG2774 (unknown FlyBase_ID)
2L.3448083	4.24977	0.835464	5.08672	1.15236e-05	intergenic, CG2772 (unknown FlyBase_ID) // intergenic, CG2774 (unknown FlyBase_ID)
2L.3506370	4.173	1.04596	3.98962	0.000310759	intronic, tim (FBgn0014396)
2L.3508015	4.6931	1.14489	4.09919	0.000234092	intergenic, CG31954 (FBgn0051954) // intergenic, tim (FBgn0014396)
2L.3508025	4.12559	1.05558	3.90837	0.000406622	intergenic, CG31954 (FBgn0051954) // intergenic, tim (FBgn0014396)
2L.3524813	3.53874	0.811436	4.36109	0.00010854	intergenic, CG8852 (FBgn0031548) // intergenic, Sr-CIV (unknown FlyBase_ID)
2L.3524896	3.53874	0.811436	4.36109	0.00010854	intergenic, CG8852 (FBgn0031548) // intergenic, Sr-CIV (unknown FlyBase_ID)
2L.3529392	-2.918	0.752268	-3.87893	0.000473795	missense, Spindly (FBgn0031549)
2L.3531820	4.50551	1.16203	3.87727	0.000430645	synonymous, CG8853 (unknown FlyBase_ID)
2L.3540442	3.47136	0.866014	4.00844	0.000294148	intronic, drm (unknown FlyBase_ID)
2L.3540475	3.48628	0.88098	3.95728	0.000353214	intronic, drm (unknown FlyBase_ID)
2L.3540538	3.47136	0.866014	4.00844	0.000294148	intronic, drm (unknown FlyBase_ID)
2L.3765877	4.12875	0.897269	4.60146	5.31351e-05	intronic, CG31772 (unknown FlyBase_ID)
2L.3794243	4.55657	1.15649	3.94	0.000359044	synonymous, CG3921 (unknown FlyBase_ID)
2L.3801234	4.61322	0.945546	4.8789	2.31164e-05	synonymous, CG3921 (unknown FlyBase_ID)
2L.3890253	4.09109	0.980216	4.17366	0.000188356	intronic, capu (FBgn0000256)
2L.3946391	3.64111	0.911818	3.99324	0.000307491	intergenic, CG31773 (unknown FlyBase_ID) // intergenic, CG34176 (FBgn0085205) // intronic, fred (FBgn0051774)
2L.3978671	2.46876	0.633619	3.89628	0.000420991	intergenic, CG31773 (unknown FlyBase_ID) // intergenic, CG34176 (FBgn0085205)
2L.3985248	4.73561	1.13633	4.16745	0.000184403	intergenic, CG31773 (unknown FlyBase_ID) // intergenic, CG34176 (FBgn0085205)
2L.4085728	2.85087	0.722192	3.94752	0.00036329	intronic, ed (unknown FlyBase_ID)
2L.4244142	4.30317	0.714557	6.02215	8.06081e-07	intergenic, CG15425 (FBgn0031591) // intergenic, RpL40 (unknown FlyBase_ID)
2L.4244143	5.81539	1.00429	5.79055	1.6113e-06	intergenic, CG15425 (FBgn0031591) // intergenic, RpL40 (unknown FlyBase_ID)
2L.4339141	3.80295	0.987872	3.84963	0.00048121	intronic, Atet (FBgn0020762)
2L.4457591	3.17578	0.779262	4.07537	0.000250893	intronic, RpL27A (FBgn0261606)
2L.4957408	3.84057	0.893328	4.29918	0.000130296	synonymous, Marcal1 (unknown FlyBase_ID)
2L.4958036	4.28408	0.876759	4.88627	2.4109e-05	missense, Marcal1 (unknown FlyBase_ID)
2L.5088824	4.78511	0.970426	4.93094	1.85507e-05	intronic, pgant5 (FBgn0031681)
2L.5088967	4.78511	0.970426	4.93094	1.85507e-05	intronic, pgant5 (FBgn0031681)
2L.5089074	4.78511	0.970426	4.93094	1.85507e-05	intronic, pgant5 (FBgn0031681)
2L.5098920	4.27275	0.931392	4.58749	5.53979e-05	intergenic, CG4230 (FBgn0031683) // intergenic, CG8680 (FBgn0031684)
2L.5144512	3.53318	0.76354	4.62736	4.66387e-05	synonymous, Msp-300 (FBgn0261836)
2L.5144558	3.11169	0.759591	4.09653	0.000235914	missense, Msp-300 (FBgn0261836)
2L.5144950	3.32442	0.761343	4.36652	0.00010681	intronic, Msp-300 (FBgn0261836)
2L.5145251	3.19915	0.803405	3.98198	0.000317752	intronic, Msp-300 (FBgn0261836)
2L.5375221	3.62863	0.904868	4.01012	0.000340414	intergenic, CG42850 (FBgn0262097) // intergenic, nompC (FBgn0016920)
2L.5447080	5.07185	0.929094	5.45892	3.67521e-06	intergenic, mid (unknown FlyBase_ID) // intergenic, snoRNA:Me28S-A2486 (unknown FlyBase_ID)
2L.5475716	3.45955	0.884152	3.91284	0.000415418	intergenic, CG14020 (FBgn0031707) // intergenic, mid (unknown FlyBase_ID)
2L.5521513	3.97309	0.893291	4.4477	9.29386e-05	synonymous, CG7371 (unknown FlyBase_ID)
2L.5523887	4.70443	1.13992	4.12696	0.000207784	intergenic, CG6907 (FBgn0031711) // intergenic, CG7371 (FBgn0031710)
2L.5527016	3.3781	0.830767	4.06624	0.000257641	UTR, Cap-D3 (FBgn0051989) // UTR, CG31648 (FBgn0051648)
2L.586429	3.08361	0.706142	4.36684	0.000106711	intronic, Gsc (FBgn0010323)
2L.5931121	2.95884	0.764129	3.87217	0.000466375	intronic, dsf (unknown FlyBase_ID)
2L.5931901	3.57295	0.758381	4.71129	3.61795e-05	intronic, dsf (unknown FlyBase_ID)
2L.5932023	3.23359	0.681274	4.74639	3.25261e-05	intronic, dsf (unknown FlyBase_ID)
2L.6012751	3.12929	0.708285	4.41813	0.000101265	intergenic, CG9098 (unknown FlyBase_ID) // intergenic, H2.0 (unknown FlyBase_ID)
2L.6012770	3.39969	0.751787	4.52215	6.73105e-05	intergenic, CG9098 (unknown FlyBase_ID) // intergenic, H2.0 (unknown FlyBase_ID)
2L.6012777	3.41366	0.784554	4.35108	0.000111796	intergenic, CG9098 (unknown FlyBase_ID) // intergenic, H2.0 (unknown FlyBase_ID)
2L.6549279	5.29557	1.06547	4.97018	1.64567e-05	intergenic, eya (unknown FlyBase_ID) // intergenic, osm-6 (unknown FlyBase_ID)
2L.6833242	2.95531	0.769276	3.84168	0.000477251	intronic, sens-2 (unknown FlyBase_ID)
2L.7005325	4.78551	0.969302	4.93707	2.78258e-05	intronic, uif (FBgn0031879)
2L.7073805	3.06856	0.772559	3.97194	0.000338575	intronic, Pvf2 (unknown FlyBase_ID)
2L.7073834	3.06856	0.772559	3.97194	0.000338575	intronic, Pvf2 (unknown FlyBase_ID)
2L.7220207	4.60246	1.1703	3.93274	0.000379096	intergenic, CG13784 (FBgn0031897) // intergenic, CG4567 (unknown FlyBase_ID)
2L.7232840	3.14765	0.809036	3.89062	0.000414329	intronic, Ndae1 (FBgn0259111)
2L.7232854	3.97809	0.803195	4.95283	1.7352e-05	intronic, Ndae1 (FBgn0259111)
2L.7254421	3.64038	0.911899	3.99209	0.000308523	intergenic, CG13786 (unknown FlyBase_ID) // intergenic, Wnt4 (unknown FlyBase_ID)
2L.7254441	3.23629	0.809656	3.99712	0.000314815	intergenic, CG13786 (unknown FlyBase_ID) // intergenic, Wnt4 (unknown FlyBase_ID)
2L.7254681	3.64038	0.911899	3.99209	0.000308523	intergenic, CG13786 (unknown FlyBase_ID) // intergenic, Wnt4 (unknown FlyBase_ID)
2L.7254687	3.64038	0.911899	3.99209	0.000308523	intergenic, CG13786 (unknown FlyBase_ID) // intergenic, Wnt4 (unknown FlyBase_ID)
2L.7254688	3.64038	0.911899	3.99209	0.000308523	intergenic, CG13786 (unknown FlyBase_ID) // intergenic, Wnt4 (unknown FlyBase_ID)
2L.7387648	3.79312	0.920219	4.12198	0.00022796	intronic, CG5149 (FBgn0031904)
2L.7388281	3.62094	0.858236	4.21905	0.000164904	intergenic, CG5149 (FBgn0031904) // intergenic, CG5155 (FBgn0031905)
2L.7388759	4.16269	0.855862	4.86374	2.41964e-05	synonymous, CG5155 (FBgn0031905)
2L.7536127	3.15859	0.797459	3.96082	0.000407292	intronic, Rapgap1 (FBgn0085403)
2L.7757070	5.24985	1.07359	4.88999	2.2357e-05	intergenic, CG14538 (unknown FlyBase_ID) // intergenic, CG7191 (unknown FlyBase_ID) // intronic, CG7196 (unknown FlyBase_ID)
2L.7951416	4.69502	1.14771	4.09075	0.000249457	intronic, Snoo (FBgn0085450)
2L.7951533	4.7453	1.13872	4.16722	0.00019194	intronic, Snoo (FBgn0085450)
2L.7954447	4.67661	1.09356	4.27652	0.000139286	intronic, Snoo (FBgn0085450)
2L.8395910	3.67758	0.923168	3.98365	0.000339347	missense, Peritrophin-15a (unknown FlyBase_ID)
2L.8963546	3.58237	0.927857	3.8609	0.000465936	synonymous, CG32985 (unknown FlyBase_ID)
2L.8965390	4.39776	1.12465	3.91033	0.00040434	intronic, CG32984 (unknown FlyBase_ID)
2L.9027477	3.53078	0.875814	4.03142	0.000295902	intergenic, CG31708 (FBgn0051708) // intergenic, CG9582 (unknown FlyBase_ID)
2L.9211193	3.92166	0.878906	4.46197	7.67358e-05	intronic, tai (FBgn0041092)
2L.9211197	3.92166	0.878906	4.46197	7.67358e-05	intronic, tai (FBgn0041092)
2L.9211198	3.87686	0.888837	4.36172	0.000108336	intronic, tai (FBgn0041092)
2L.9211429	3.95022	0.891967	4.42867	8.88599e-05	intronic, tai (FBgn0041092)
2L.9211430	3.95022	0.891967	4.42867	8.88599e-05	intronic, tai (FBgn0041092)
2L.9211433	3.95022	0.891967	4.42867	8.88599e-05	intronic, tai (FBgn0041092)
2L.9212095	4.54367	1.01828	4.46209	8.04699e-05	intronic, tai (FBgn0041092)
2L.9233833	5.50355	1.0448	5.26758	7.71932e-06	intronic, tai (FBgn0041092)
2L.9269473	4.00275	0.882488	4.53576	6.81107e-05	intergenic, CG42844 (FBgn0262033) // intergenic, lectin-30A (FBgn0040097) // intronic, Ggamma30A (FBgn0028433)
2L.9269478	4.00275	0.882488	4.53576	6.81107e-05	intergenic, CG42844 (FBgn0262033) // intergenic, lectin-30A (FBgn0040097) // intronic, Ggamma30A (FBgn0028433)
2L.9295341	3.22371	0.807185	3.99376	0.000317884	intergenic, CG42844 (FBgn0262033) // intergenic, lectin-30A (FBgn0040097)
2L.9302327	4.18916	1.0484	3.99577	0.000316048	intergenic, CG42844 (FBgn0262033) // intergenic, lectin-30A (FBgn0040097)
2L.9356570	2.84523	0.732083	3.88648	0.000433003	intergenic, CG13110 (FBgn0032111) // intergenic, CG34181 (FBgn0085210)
2L.9356584	2.84523	0.732083	3.88648	0.000433003	intergenic, CG13110 (FBgn0032111) // intergenic, CG34181 (FBgn0085210)
2L.9356602	2.84523	0.732083	3.88648	0.000433003	intergenic, CG13110 (FBgn0032111) // intergenic, CG34181 (FBgn0085210)
2L.9356680	2.84523	0.732083	3.88648	0.000433003	intergenic, CG13110 (FBgn0032111) // intergenic, CG34181 (FBgn0085210)
2L.9487681	4.60249	1.15143	3.99721	0.00030395	intergenic, CG33723 (unknown FlyBase_ID) // intergenic, Gdi (unknown FlyBase_ID)
2L.9592718	4.53905	1.01121	4.48872	7.43498e-05	intergenic, CG3841 (FBgn0032131) // intergenic, CG4382 (unknown FlyBase_ID)
2L.9681668	3.0389	0.759645	4.00042	0.000323431	intergenic, CG33299 (FBgn0053299) // intergenic, Pka-C1 (FBgn0000273)
2L.9836362	3.01074	0.738097	4.07906	0.000268676	intronic, nAcRalpha-30D (FBgn0032151)
2L.9858511	4.16502	0.934889	4.4551	7.83337e-05	intronic, nAcRalpha-30D (FBgn0032151)
2L.9864128	4.80194	1.14718	4.18585	0.000181755	intronic, nAcRalpha-30D (FBgn0032151)
2L.9886892	3.02244	0.761997	3.96647	0.000332442	intergenic, FKBP59 (FBgn0029174) // intergenic, nAcRalpha-30D (FBgn0032151)
2L.9931361	3.92161	0.978409	4.00815	0.000357118	intergenic, CG42367 (FBgn0259713) // intergenic, Cpr30F (unknown FlyBase_ID)
2L.9985157	3.85262	0.887346	4.34173	0.000109946	intronic, bib (unknown FlyBase_ID)
2R.1011198	5.6325	1.01634	5.54195	2.84654e-06	intronic, gus (unknown FlyBase_ID)
2R.1011921	4.27321	1.04596	4.08545	0.000243646	intronic, gus (unknown FlyBase_ID)
2R.10467821	4.56633	1.15542	3.9521	0.000346634	intergenic, CG12869 (unknown FlyBase_ID) // intergenic, LamC (unknown FlyBase_ID) // intronic, ttv (unknown FlyBase_ID)
2R.10468428	5.9071	0.972073	6.07681	5.48785e-07	intergenic, CG12869 (unknown FlyBase_ID) // intergenic, LamC (unknown FlyBase_ID) // intronic, ttv (unknown FlyBase_ID)
2R.10507866	3.35064	0.751452	4.45888	7.74506e-05	nonsense, CG12863 (unknown FlyBase_ID)
2R.10953196	4.22765	1.07342	3.9385	0.000416163	intergenic, CG33467 (unknown FlyBase_ID) // intergenic, chn (FBgn0015371)
2R.10971915	4.3257	1.00021	4.32479	0.000164601	intergenic, CG33467 (unknown FlyBase_ID) // intergenic, chn (FBgn0015371)
2R.11034421	3.38948	0.823595	4.11547	0.000214936	missense, CG8089 (unknown FlyBase_ID)
2R.11034427	3.38948	0.823595	4.11547	0.000214936	missense, CG8089 (unknown FlyBase_ID)
2R.11034511	3.8885	0.882989	4.40379	9.13451e-05	synonymous, CG8089 (unknown FlyBase_ID)
2R.11034838	3.17867	0.80566	3.94542	0.00035344	synonymous, CG8089 (unknown FlyBase_ID)
2R.11042000	5.28282	1.06723	4.95005	1.74998e-05	intergenic, CG7544 (FBgn0033994) // intergenic, igl (FBgn0013467)
2R.11312426	3.23056	0.841149	3.84065	0.00047867	intergenic, CG30472 (FBgn0050472) // intergenic, CG34188 (FBgn0085217) // intronic, CG34365 (FBgn0085394)
2R.11336819	5.62273	1.01784	5.52418	3.00652e-06	intergenic, CG34188 (FBgn0085217) // intergenic, CG8179 (FBgn0034020) // intronic, CG34365 (FBgn0085394)
2R.11775737	3.46464	0.895265	3.86997	0.000453997	intronic, sli (FBgn0003425)
2R.12038153	4.79041	1.14835	4.17155	0.000189523	intergenic, lbk (FBgn0034083)
2R.12068649	4.21329	1.05809	3.98197	0.00032891	intronic, Lis-1 (FBgn0015754)
2R.12110082	3.99983	0.974156	4.10594	0.000229533	synonymous, CG7798 (unknown FlyBase_ID)
2R.12131839	4.09623	0.930556	4.40192	0.000133104	intronic, Cng (FBgn0261612)
2R.12284091	4.09193	1.05482	3.87925	0.000428189	intronic, CG33960 (FBgn0053960)
2R.12284281	4.09193	1.05482	3.87925	0.000428189	intronic, CG33960 (FBgn0053960)
2R.12284362	4.09193	1.05482	3.87925	0.000428189	intronic, CG33960 (FBgn0053960)
2R.12284739	4.09193	1.05482	3.87925	0.000428189	intronic, CG33960 (FBgn0053960)
2R.12285143	4.09193	1.05482	3.87925	0.000428189	intronic, CG33960 (FBgn0053960)
2R.12285145	4.09193	1.05482	3.87925	0.000428189	intronic, CG33960 (FBgn0053960)
2R.12285499	4.09193	1.05482	3.87925	0.000428189	intronic, CG33960 (FBgn0053960)
2R.12285567	4.09193	1.05482	3.87925	0.000428189	intronic, CG33960 (FBgn0053960)
2R.12319154	4.64259	1.14695	4.04779	0.000262171	intergenic, CG4398 (FBgn0034126) // intergenic, Menl-1 (FBgn0029154)
2R.12551930	4.71532	1.14227	4.12801	0.000215231	intronic, Picot (unknown FlyBase_ID)
2R.12616679	2.94394	0.720345	4.08685	0.000242657	intergenic, CG43104 (FBgn0262564) // intergenic, CG5210 (unknown FlyBase_ID) // intronic, CG30463 (FBgn0050463)
2R.12623643	2.98686	0.739936	4.03665	0.000280758	intergenic, CG43104 (FBgn0262564) // intergenic, CG5210 (unknown FlyBase_ID)
2R.12825493	-2.84171	0.724399	-3.92285	0.000390034	intronic, Pkc53E (FBgn0003091)
2R.12825549	2.8653	0.728943	3.93077	0.000394725	intronic, Pkc53E (FBgn0003091)
2R.12850906	4.65768	1.14525	4.06697	0.00024784	intergenic, CG9010 (unknown FlyBase_ID) // intergenic, tRNA:G3:53E (unknown FlyBase_ID)
2R.12851154	4.65768	1.14525	4.06697	0.00024784	intergenic, CG9010 (unknown FlyBase_ID) // intergenic, tRNA:G3:53E (unknown FlyBase_ID)
2R.13026872	3.76152	0.981254	3.83338	0.000488803	intergenic, CG11395 (unknown FlyBase_ID) // intergenic, CG43103 (FBgn0262563)
2R.13026914	3.76152	0.981254	3.83338	0.000488803	intergenic, CG11395 (unknown FlyBase_ID) // intergenic, CG43103 (FBgn0262563)
2R.13397016	5.57285	1.22706	4.54162	0.000122263	intergenic, CG34193 (FBgn0085222) // intergenic, CG43164 (FBgn0262720)
2R.13535933	3.03904	0.719893	4.22151	0.000157162	intronic, CG30106 (FBgn0050106)
2R.13947037	3.09976	0.726548	4.26642	0.000143487	intergenic, CG10912 (unknown FlyBase_ID) // intergenic, CG34386 (FBgn0085415)
2R.14093819	4.37007	0.964031	4.53312	7.6754e-05	intergenic, CG14500 (unknown FlyBase_ID) // intergenic, CG30114 (FBgn0050114)
2R.14224961	3.08479	0.799387	3.85895	0.000484223	intergenic, CG42736 (FBgn0261700) // intergenic, Tango8 (unknown FlyBase_ID) // intergenic, sbb (FBgn0010575)
2R.14368219	2.47726	0.636411	3.89254	0.000473206	intronic, CG30116 (unknown FlyBase_ID)
2R.14518296	4.28666	1.03883	4.12644	0.00021622	synonymous, CG5482 (FBgn0034368)
2R.14573494	4.15456	0.972558	4.27179	0.000141238	missense, CG15086 (FBgn0034374)
2R.14928474	4.66199	1.14476	4.07247	0.000243877	intergenic, CG15115 (FBgn0034413) // intergenic, CG15116 (unknown FlyBase_ID)
2R.14959655	3.44639	0.822714	4.18905	0.000180062	intronic, 5-HT1A (unknown FlyBase_ID)
2R.15077243	3.75847	0.981579	3.829	0.000495008	intronic, hppy (unknown FlyBase_ID)
2R.15162124	3.04967	0.784842	3.88571	0.000464844	intergenic, CG7229 (unknown FlyBase_ID) // intergenic, rib (unknown FlyBase_ID)
2R.15162139	3.04967	0.784842	3.88571	0.000464844	intergenic, CG7229 (unknown FlyBase_ID) // intergenic, rib (unknown FlyBase_ID)
2R.15162174	3.04967	0.784842	3.88571	0.000464844	intergenic, CG7229 (unknown FlyBase_ID) // intergenic, rib (unknown FlyBase_ID)
2R.15163812	2.83848	0.690418	4.11125	0.000226012	intronic, rib (unknown FlyBase_ID)
2R.1525997	6.05241	0.945969	6.39811	2.63148e-07	intergenic, CG11665 (unknown FlyBase_ID) // intergenic, CG17508 (unknown FlyBase_ID)
2R.1525998	4.58013	1.00059	4.57741	5.70896e-05	intergenic, CG11665 (unknown FlyBase_ID) // intergenic, CG17508 (unknown FlyBase_ID)
2R.15568689	4.49119	1.02185	4.39515	9.81381e-05	synonymous, CG15127 (unknown FlyBase_ID)
2R.1626632	4.72238	0.998244	4.73068	4.07023e-05	intergenic, ap (FBgn0000099) // intergenic, l(2)09851 (unknown FlyBase_ID)
2R.1631745	4.30896	1.03054	4.18127	0.000177033	intergenic, ap (FBgn0000099) // intergenic, l(2)09851 (unknown FlyBase_ID)
2R.16319255	4.381	0.933641	4.69238	4.5534e-05	intronic, CG12484 (FBgn0086604)
2R.16362467	2.89058	0.754269	3.8323	0.000490331	intronic, CG12484 (FBgn0086604)
2R.16392170	3.96151	0.959143	4.13026	0.000205774	missense, Obp57c (FBgn0034509) // missense, Obp57b (FBgn0043534)
2R.16392341	3.2596	0.844185	3.86124	0.000465493	intergenic, Obp57a (FBgn0043535) // intergenic, Obp57b (FBgn0043534)
2R.16407631	4.14704	0.940979	4.40716	9.47093e-05	intergenic, CG13422 (unknown FlyBase_ID) // intergenic, CG13426 (FBgn0034510)
2R.16461511	4.31969	1.02929	4.19677	0.000169102	intronic, l(2)05510 (unknown FlyBase_ID)
2R.1657323	2.91437	0.751787	3.87659	0.000476935	intronic, gp210 (unknown FlyBase_ID)
2R.1667352	3.1363	0.775399	4.04476	0.000308792	intronic, CG11163 (unknown FlyBase_ID)
2R.1670338	2.95791	0.755522	3.91506	0.000398875	UTR, CG11163 (unknown FlyBase_ID)
2R.16704744	4.04003	0.823484	4.90602	2.13028e-05	intergenic, CG15225 (unknown FlyBase_ID) // intergenic, insc (unknown FlyBase_ID)
2R.16731090	3.56894	0.922123	3.87035	0.000468793	intergenic, CG17999 (unknown FlyBase_ID) // intergenic, sktl (unknown FlyBase_ID)
2R.1673412	3.83383	0.794729	4.82407	3.09497e-05	intergenic, CG11163 (unknown FlyBase_ID) // intergenic, Or42a (FBgn0033041)
2R.1673680	4.24654	0.785767	5.40432	5.59308e-06	intergenic, CG11163 (unknown FlyBase_ID) // intergenic, Or42a (FBgn0033041)
2R.1674007	3.87706	0.864831	4.48302	8.86477e-05	intergenic, CG11163 (unknown FlyBase_ID) // intergenic, Or42a (FBgn0033041)
2R.1674388	3.94758	0.965181	4.08999	0.000240451	intergenic, CG11163 (unknown FlyBase_ID) // intergenic, Or42a (FBgn0033041)
2R.16746987	4.40981	1.01862	4.3292	0.000114132	intergenic, CG15227 (unknown FlyBase_ID) // intergenic, CG9993 (unknown FlyBase_ID)
2R.16747301	4.9319	1.1129	4.43159	8.40533e-05	intergenic, CG15227 (unknown FlyBase_ID) // intergenic, CG9993 (unknown FlyBase_ID)
2R.16747309	4.9319	1.1129	4.43159	8.40533e-05	intergenic, CG15227 (unknown FlyBase_ID) // intergenic, CG9993 (unknown FlyBase_ID)
2R.16747313	4.9319	1.1129	4.43159	8.40533e-05	intergenic, CG15227 (unknown FlyBase_ID) // intergenic, CG9993 (unknown FlyBase_ID)
2R.16747554	5.26684	1.07121	4.91672	2.06266e-05	intergenic, CG15227 (unknown FlyBase_ID) // intergenic, CG9993 (unknown FlyBase_ID)
2R.16748812	4.81945	0.965694	4.99066	1.54586e-05	intergenic, CG15227 (unknown FlyBase_ID) // intergenic, CG9993 (unknown FlyBase_ID)
2R.16749381	3.35531	0.827473	4.05489	0.000256777	intergenic, CG15227 (unknown FlyBase_ID) // intergenic, CG9993 (unknown FlyBase_ID)
2R.16750241	5.38817	1.05249	5.11944	1.04248e-05	intergenic, CG15227 (unknown FlyBase_ID) // intergenic, CG9993 (unknown FlyBase_ID)
2R.16750657	5.43384	1.06033	5.12469	1.10036e-05	intergenic, CG15227 (unknown FlyBase_ID) // intergenic, CG9993 (unknown FlyBase_ID)
2R.1675119	3.29372	0.799069	4.12194	0.000219073	intergenic, CG11163 (unknown FlyBase_ID) // intergenic, Or42a (FBgn0033041)
2R.1678507	3.73571	0.901125	4.14561	0.000196678	intergenic, CG11163 (unknown FlyBase_ID) // intergenic, Or42a (FBgn0033041)
2R.1678633	3.68994	0.927621	3.97785	0.000345034	intergenic, CG11163 (unknown FlyBase_ID) // intergenic, Or42a (FBgn0033041)
2R.16824096	3.57329	0.919241	3.88722	0.000418429	missense, Rx (unknown FlyBase_ID)
2R.16824671	3.61349	0.849711	4.25261	0.000143323	intergenic, Act57B (FBgn0000044) // intergenic, Rx (unknown FlyBase_ID)
2R.16824682	3.61349	0.849711	4.25261	0.000143323	intergenic, Act57B (FBgn0000044) // intergenic, Rx (unknown FlyBase_ID)
2R.16826355	4.28817	0.919293	4.66464	4.16678e-05	intergenic, Act57B (FBgn0000044) // intergenic, Rx (unknown FlyBase_ID)
2R.16836661	4.82154	0.965405	4.99432	1.52871e-05	intergenic, CG33704 (FBgn0053704) // intergenic, snoRNA:660 (unknown FlyBase_ID)
2R.16836755	4.82154	0.965405	4.99432	1.52871e-05	intergenic, CG33704 (FBgn0053704) // intergenic, snoRNA:660 (unknown FlyBase_ID)
2R.16836780	4.82154	0.965405	4.99432	1.52871e-05	intergenic, CG33704 (FBgn0053704) // intergenic, snoRNA:660 (unknown FlyBase_ID)
2R.16837867	4.51929	1.12275	4.02518	0.000356298	intronic, CG33704 (FBgn0053704)
2R.16837876	4.51929	1.12275	4.02518	0.000356298	intronic, CG33704 (FBgn0053704)
2R.16840878	5.00709	0.860067	5.82174	1.81963e-06	intergenic, CG33704 (FBgn0053704) // intergenic, hbn (unknown FlyBase_ID)
2R.16841031	4.75709	0.974245	4.88284	2.14805e-05	intergenic, CG33704 (FBgn0053704) // intergenic, hbn (unknown FlyBase_ID)
2R.16841724	4.75709	0.974245	4.88284	2.14805e-05	intergenic, CG33704 (FBgn0053704) // intergenic, hbn (unknown FlyBase_ID)
2R.16843438	4.32143	1.08848	3.97013	0.000380864	intronic, hbn (unknown FlyBase_ID)
2R.16843472	5.31251	1.06312	4.99708	1.51588e-05	intronic, hbn (unknown FlyBase_ID)
2R.16843506	5.31251	1.06312	4.99708	1.51588e-05	intronic, hbn (unknown FlyBase_ID)
2R.16843608	5.31251	1.06312	4.99708	1.51588e-05	intronic, hbn (unknown FlyBase_ID)
2R.16843871	4.8817	0.733878	6.65193	1.07988e-07	intronic, hbn (unknown FlyBase_ID)
2R.16845040	5.31251	1.06312	4.99708	1.51588e-05	intronic, hbn (unknown FlyBase_ID)
2R.16911125	4.20362	0.935451	4.49369	7.32591e-05	intronic, RIC-3 (FBgn0050296)
2R.16911128	4.20362	0.935451	4.49369	7.32591e-05	intronic, RIC-3 (FBgn0050296)
2R.16919921	3.61724	0.769254	4.70227	3.93019e-05	intergenic, CG9350 (FBgn0034576) // intergenic, shg (unknown FlyBase_ID)
2R.16919937	4.06917	0.806633	5.04464	1.40184e-05	intergenic, CG9350 (FBgn0034576) // intergenic, shg (unknown FlyBase_ID)
2R.16919938	4.06917	0.806633	5.04464	1.40184e-05	intergenic, CG9350 (FBgn0034576) // intergenic, shg (unknown FlyBase_ID)
2R.16919964	3.14317	0.809519	3.88276	0.000423865	intergenic, CG9350 (FBgn0034576) // intergenic, shg (unknown FlyBase_ID)
2R.16925960	5.09817	1.09629	4.65038	4.59072e-05	intergenic, CG9350 (FBgn0034576) // intergenic, shg (unknown FlyBase_ID)
2R.16955711	3.36143	0.784784	4.28325	0.000130857	synonymous, Cht9 (unknown FlyBase_ID)
2R.17022285	3.7907	0.93609	4.04951	0.00029228	intronic, Magi (unknown FlyBase_ID)
2R.17110187	4.32999	0.918835	4.71247	3.81179e-05	intronic, ASPP (unknown FlyBase_ID)
2R.17112751	4.82213	1.17004	4.12133	0.000238119	intronic, ASPP (unknown FlyBase_ID)
2R.17112787	4.80927	1.13297	4.24483	0.000152887	intronic, ASPP (unknown FlyBase_ID)
2R.17113292	4.80927	1.13297	4.24483	0.000152887	intronic, ASPP (unknown FlyBase_ID)
2R.17149214	4.52152	0.936183	4.82974	2.85246e-05	intronic, Rgk3 (FBgn0085426)
2R.17192898	4.07553	1.05659	3.85726	0.00045628	synonymous, CG42672 (FBgn0261554)
2R.17194621	6.59359	0.840563	7.84425	2.64915e-09	intronic, CG42672 (FBgn0261554)
2R.17222037	3.69181	0.840307	4.3934	9.42283e-05	intergenic, snoRNA:Me28S-G2596 (unknown FlyBase_ID) // intergenic, snoRNA:Psi18S-1389b (unknown FlyBase_ID) // synonymous, dom (FBgn0020306)
2R.17222742	3.4433	0.81737	4.21266	0.000161338	intergenic, snoRNA:Me28S-G2596 (unknown FlyBase_ID) // intergenic, snoRNA:Psi18S-1389b (unknown FlyBase_ID) // missense, dom (FBgn0020306)
2R.17223207	3.40271	0.827846	4.11032	0.000226622	intergenic, CG15666 (FBgn0034622) // intergenic, snmRNA:184 (unknown FlyBase_ID) // synonymous, dom (FBgn0020306)
2R.17223297	3.4433	0.81737	4.21266	0.000161338	intergenic, CG15666 (FBgn0034622) // intergenic, snmRNA:184 (unknown FlyBase_ID) // synonymous, dom (FBgn0020306)
2R.17223488	3.24792	0.743423	4.36887	0.000111186	intergenic, CG15666 (FBgn0034622) // intergenic, snmRNA:184 (unknown FlyBase_ID) // missense, dom (FBgn0020306)
2R.17239467	4.71572	0.863011	5.46426	3.92834e-06	intergenic, CG17974 (FBgn0034624) // intergenic, cv-2 (FBgn0000395)
2R.17259944	3.89609	0.966559	4.03089	0.000275467	intronic, cv-2 (FBgn0000395)
2R.17260022	4.22101	1.04474	4.04024	0.000277846	intronic, cv-2 (FBgn0000395)
2R.17391769	3.2025	0.760448	4.21134	0.000212983	intronic, MESK2 (unknown FlyBase_ID)
2R.17391770	3.55582	0.74757	4.7565	3.54565e-05	intronic, MESK2 (unknown FlyBase_ID)
2R.17392008	3.22699	0.800306	4.0322	0.000274412	intronic, MESK2 (unknown FlyBase_ID)
2R.17392009	3.22699	0.800306	4.0322	0.000274412	intronic, MESK2 (unknown FlyBase_ID)
2R.17392010	3.22699	0.800306	4.0322	0.000274412	intronic, MESK2 (unknown FlyBase_ID)
2R.17418934	5.00689	1.17461	4.26261	0.000235049	intronic, Egfr (unknown FlyBase_ID)
2R.17418940	4.2578	1.03567	4.11115	0.000311698	intronic, Egfr (unknown FlyBase_ID)
2R.17446122	5.53017	1.03183	5.35958	4.98849e-06	intergenic, CG10440 (unknown FlyBase_ID) // intergenic, CG30283 (unknown FlyBase_ID) // synonymous, Egfr (unknown FlyBase_ID)
2R.17466621	3.37042	0.755032	4.46395	0.00012853	intergenic, CG10440 (unknown FlyBase_ID) // intergenic, CG30222 (FBgn0050222)
2R.17528145	3.57419	0.887602	4.02679	0.000299865	intergenic, CG10082 (unknown FlyBase_ID) // intergenic, CG10321 (unknown FlyBase_ID)
2R.17569243	4.16173	1.05337	3.95089	0.000359775	intronic, CG30263 (FBgn0050263)
2R.17625060	5.10289	1.09127	4.67609	4.02493e-05	intergenic, Grx-1 (unknown FlyBase_ID) // intergenic, LBR (unknown FlyBase_ID)
2R.17684023	3.71133	0.949646	3.90812	0.000436385	intergenic, CG34204 (FBgn0085233)
2R.17684027	3.71133	0.949646	3.90812	0.000436385	intergenic, CG34204 (FBgn0085233)
2R.17693499	4.15907	1.0475	3.97046	0.000328603	intergenic, CG13492 (unknown FlyBase_ID) // intergenic, CG9284 (unknown FlyBase_ID)
2R.17793746	4.71605	1.13859	4.142	0.000198779	intergenic, CG13488 (FBgn0034670) // intergenic, PpN58A (unknown FlyBase_ID) // intronic, Fili (FBgn0085397)
2R.17821220	4.65705	1.15645	4.02702	0.000299667	intergenic, CG13488 (FBgn0034670) // intergenic, PpN58A (unknown FlyBase_ID) // intronic, Fili (FBgn0085397)
2R.17837630	3.80632	0.982849	3.87274	0.000450397	intergenic, CG13488 (FBgn0034670) // intergenic, PpN58A (unknown FlyBase_ID)
2R.18053737	3.97228	1.03238	3.84769	0.000499933	intergenic, CG3045 (unknown FlyBase_ID) // intergenic, CG34206 (unknown FlyBase_ID) // intronic, a (FBgn0000008)
2R.18151520	3.79545	0.734297	5.16883	9.62687e-06	intronic, dve (unknown FlyBase_ID)
2R.18151524	3.79545	0.734297	5.16883	9.62687e-06	intronic, dve (unknown FlyBase_ID)
2R.18179409	3.36533	0.877562	3.83487	0.00048672	intergenic, CG5819 (unknown FlyBase_ID) // intergenic, dve (unknown FlyBase_ID)
2R.18321252	3.58893	0.902629	3.97609	0.000360071	intergenic, CG10384 (FBgn0034731) // intergenic, ppk12 (unknown FlyBase_ID)
2R.18321328	4.00686	0.803188	4.98869	1.66e-05	intergenic, CG10384 (FBgn0034731) // intergenic, ppk12 (unknown FlyBase_ID)
2R.18513311	4.94371	1.13172	4.3683	0.000111372	intronic, CG33143 (unknown FlyBase_ID)
2R.18816000	3.60528	0.915764	3.9369	0.000362292	intronic, CG42678 (FBgn0261564)
2R.18872029	4.60027	1.15167	3.99442	0.000306433	UTR, CG32833 (FBgn0052833)
2R.18904969	3.37399	0.82536	4.0879	0.000233076	intergenic, CG42741 (FBgn0261705)
2R.18905044	4.17056	0.846478	4.92696	1.87772e-05	intergenic, CG42741 (FBgn0261705)
2R.18905109	4.17056	0.846478	4.92696	1.87772e-05	intergenic, CG42741 (FBgn0261705)
2R.18905226	3.04604	0.69415	4.38816	9.57167e-05	intergenic, CG42741 (FBgn0261705)
2R.18905231	3.04604	0.69415	4.38816	9.57167e-05	intergenic, CG42741 (FBgn0261705)
2R.18905235	3.04604	0.69415	4.38816	9.57167e-05	intergenic, CG42741 (FBgn0261705)
2R.18962270	4.39529	1.02036	4.30759	0.000121719	intergenic, CG3085 (unknown FlyBase_ID) // intergenic, snoRNA:229 (unknown FlyBase_ID)
2R.18981933	3.26838	0.778485	4.19838	0.000175204	intergenic, CG9876 (unknown FlyBase_ID) // intergenic, RpL37b (FBgn0034822)
2R.19018136	-2.79145	0.723274	-3.85947	0.000453379	intergenic, CG30192 (unknown FlyBase_ID) // intergenic, CG3215 (unknown FlyBase_ID)
2R.19086715	4.72132	1.13798	4.14885	0.000194806	intergenic, CG13539 (FBgn0034833) // intergenic, CG3162 (unknown FlyBase_ID) // intronic, CG34371 (FBgn0085400)
2R.19118148	3.27593	0.709164	4.61942	4.77708e-05	intergenic, CG3092 (unknown FlyBase_ID) // intergenic, CG3162 (unknown FlyBase_ID)
2R.19255927	2.81091	0.731508	3.84262	0.000475958	missense, CG13550 (unknown FlyBase_ID)
2R.19255968	2.81091	0.731508	3.84262	0.000475958	intronic, CG13550 (unknown FlyBase_ID)
2R.19308845	5.62273	1.01784	5.52418	3.00652e-06	intergenic, CG30411 (unknown FlyBase_ID) // intergenic, CG9815 (FBgn0034861)
2R.19384789	4.00382	0.958538	4.17701	0.000186519	intergenic, CG13557 (FBgn0034867) // intergenic, CG13558 (unknown FlyBase_ID)
2R.19387045	3.80208	0.976903	3.89198	0.000412706	intergenic, CG13557 (FBgn0034867) // intergenic, CG13558 (unknown FlyBase_ID)
2R.19393096	3.8847	0.967832	4.01382	0.000289562	intergenic, CG13559 (unknown FlyBase_ID) // intergenic, CG3906 (unknown FlyBase_ID)
2R.19393378	3.72479	0.90238	4.12775	0.000207305	intergenic, CG13559 (unknown FlyBase_ID) // intergenic, CG3906 (unknown FlyBase_ID)
2R.19451724	3.79299	0.797288	4.75736	3.5366e-05	synonymous, CG30184 (unknown FlyBase_ID)
2R.19457194	4.69003	1.09231	4.29368	0.000138494	intronic, apt (unknown FlyBase_ID)
2R.19464147	3.22659	0.738379	4.36983	0.000101106	intronic, apt (unknown FlyBase_ID)
2R.19480536	4.01077	0.798668	5.02183	1.40543e-05	intronic, apt (unknown FlyBase_ID)
2R.19522339	4.10255	0.94253	4.3527	0.000106409	intronic, retn (unknown FlyBase_ID)
2R.19557943	4.93624	1.11236	4.43762	8.25485e-05	intronic, Pde8 (FBgn0034886)
2R.19576366	3.47882	0.737809	4.71507	3.78224e-05	intronic, Pal2 (FBgn0020623)
2R.19576763	5.53017	1.03183	5.35958	4.98849e-06	synonymous, Pal2 (FBgn0020623)
2R.19576841	5.53017	1.03183	5.35958	4.98849e-06	intronic, Pal2 (FBgn0020623)
2R.19576859	5.53017	1.03183	5.35958	4.98849e-06	intronic, Pal2 (FBgn0020623)
2R.19576993	5.53017	1.03183	5.35958	4.98849e-06	intronic, Pal2 (FBgn0020623)
2R.19577541	5.53017	1.03183	5.35958	4.98849e-06	UTR, Pal2 (FBgn0020623)
2R.19577609	4.17149	0.934087	4.46585	7.58493e-05	UTR, Pal2 (FBgn0020623)
2R.19577689	4.96971	0.818434	6.07222	5.56575e-07	UTR, Pal2 (FBgn0020623)
2R.19629935	3.47241	0.813943	4.26615	0.000137675	intronic, egl (FBgn0000562)
2R.19656265	4.39529	1.02036	4.30759	0.000121719	intronic, CG9850 (FBgn0034903)
2R.19656269	4.39529	1.02036	4.30759	0.000121719	intronic, CG9850 (FBgn0034903)
2R.19656271	4.39529	1.02036	4.30759	0.000121719	intronic, CG9850 (FBgn0034903)
2R.19656273	4.39529	1.02036	4.30759	0.000121719	intronic, CG9850 (FBgn0034903)
2R.19668829	3.58204	0.881966	4.06142	0.000261278	intronic, CG9850 (FBgn0034903)
2R.19794890	3.55652	0.921046	3.86139	0.000450868	intergenic, Nap1 (unknown FlyBase_ID) // intergenic, kcc (unknown FlyBase_ID)
2R.19889895	3.31581	0.743957	4.45699	8.16989e-05	missense, Unc-89 (FBgn0053519)
2R.20033918	3.26556	0.795948	4.10274	0.000223135	intronic, Dat (unknown FlyBase_ID)
2R.20149543	4.29239	0.918746	4.67201	4.07486e-05	synonymous, CG3376 (unknown FlyBase_ID)
2R.20201801	3.15147	0.808623	3.89733	0.000406361	intergenic, betaTub60D (unknown FlyBase_ID) // intergenic, slbo (unknown FlyBase_ID)
2R.20201879	3.15147	0.808623	3.89733	0.000406361	intergenic, betaTub60D (unknown FlyBase_ID) // intergenic, slbo (unknown FlyBase_ID)
2R.20480548	3.75893	0.893438	4.20726	0.00025525	intronic, pio (FBgn0020521)
2R.20695547	4.05646	1.05862	3.83183	0.000490999	intergenic, CG3611 (FBgn0035069) // intergenic, CG42851 (unknown FlyBase_ID)
2R.2174251	4.3324	1.06794	4.05678	0.000403106	intergenic, Pld (FBgn0033075) // intergenic, jing (FBgn0086655)
2R.2304310	3.7097	0.913064	4.06291	0.000281329	intergenic, Pld (FBgn0033075) // intergenic, jing (FBgn0086655)
2R.2304770	3.753	0.916398	4.09538	0.000308599	intergenic, Pld (FBgn0033075) // intergenic, jing (FBgn0086655)
2R.2304771	3.80749	0.922706	4.12644	0.000283519	intergenic, Pld (FBgn0033075) // intergenic, jing (FBgn0086655)
2R.2304792	3.93699	0.883531	4.45597	0.000141286	intergenic, Pld (FBgn0033075) // intergenic, jing (FBgn0086655)
2R.2304800	4.10304	0.793637	5.16992	1.92968e-05	intergenic, Pld (FBgn0033075) // intergenic, jing (FBgn0086655)
2R.2304801	4.10304	0.793637	5.16992	1.92968e-05	intergenic, Pld (FBgn0033075) // intergenic, jing (FBgn0086655)
2R.2306035	4.41202	1.03375	4.26796	0.000204068	intergenic, Pld (FBgn0033075) // intergenic, jing (FBgn0086655)
2R.2310384	3.10066	0.781336	3.96841	0.000435865	intergenic, Pld (FBgn0033075) // intergenic, jing (FBgn0086655)
2R.2315595	2.7984	0.68074	4.11082	0.000349983	intergenic, Pld (FBgn0033075) // intergenic, jing (FBgn0086655)
2R.2315730	3.15816	0.728476	4.3353	0.000208649	intergenic, Pld (FBgn0033075) // intergenic, jing (FBgn0086655)
2R.2344901	3.69373	0.860188	4.2941	0.000202471	intergenic, Pld (FBgn0033075) // intergenic, jing (FBgn0086655)
2R.2462385	3.15263	0.808497	3.89938	0.000403959	intronic, jing (FBgn0086655)
2R.2812953	3.59533	0.916851	3.92139	0.000378985	intergenic, CG33558 (FBgn0053558) // intergenic, CG3358 (FBgn0033117)
2R.3314879	4.21124	1.0417	4.04266	0.000266136	intronic, so (unknown FlyBase_ID)
2R.3490376	3.67874	0.907613	4.0532	0.000258051	intronic, CG1358 (FBgn0033196)
2R.3490380	3.67874	0.907613	4.0532	0.000258051	intronic, CG1358 (FBgn0033196)
2R.3980190	3.42042	0.887489	3.85404	0.000475184	intronic, CG8713 (unknown FlyBase_ID)
2R.4276390	5.05261	1.09775	4.60268	5.02478e-05	intergenic, CG2121 (FBgn0033289) // intergenic, CG8701 (unknown FlyBase_ID) // intronic, pdm3 (FBgn0261588)
2R.4387628	3.32152	0.795774	4.17395	0.000188198	intronic, mtt (FBgn0050361)
2R.4464053	3.8841	0.967899	4.01292	0.000290326	missense, CG42326 (FBgn0259226)
2R.4578362	4.1197	1.05182	3.91675	0.000384125	intergenic, Jon44E (unknown FlyBase_ID) // intergenic, tRNA:L2:44EF (unknown FlyBase_ID)
2R.4654723	3.22206	0.773816	4.16385	0.000193837	intergenic, CG42615 (FBgn0261267) // intergenic, CG8746 (unknown FlyBase_ID)
2R.5079848	3.04214	0.737526	4.12479	0.000209116	intergenic, CG8026 (FBgn0033391) // intergenic, unpg (unknown FlyBase_ID)
2R.5080256	3.36971	0.720402	4.67754	4.00725e-05	intergenic, CG8026 (FBgn0033391) // intergenic, unpg (unknown FlyBase_ID)
2R.5080282	2.97519	0.702634	4.23433	0.000151305	intergenic, CG8026 (FBgn0033391) // intergenic, unpg (unknown FlyBase_ID)
2R.5786276	4.00199	1.02397	3.90833	0.000420792	intergenic, CG1441 (FBgn0033464) // intergenic, CG30007 (FBgn0050007)
2R.5786351	4.00199	1.02397	3.90833	0.000420792	intergenic, CG1441 (FBgn0033464) // intergenic, CG30007 (FBgn0050007)
2R.5788077	4.00199	1.02397	3.90833	0.000420792	missense, CG1441 (FBgn0033464)
2R.5815246	4.07201	0.844657	4.8209	2.75253e-05	intronic, Mef2 (FBgn0011656)
2R.5827538	4.60944	0.996739	4.62452	4.95978e-05	intronic, Mef2 (FBgn0011656)
2R.5827543	4.60944	0.996739	4.62452	4.95978e-05	intronic, Mef2 (FBgn0011656)
2R.5829668	4.06056	0.806685	5.03364	1.44925e-05	intronic, Mef2 (FBgn0011656)
2R.6256402	4.30414	0.755058	5.70041	1.74756e-06	intergenic, Gr47a (FBgn0041242) // intergenic, Ir47a (unknown FlyBase_ID) // intronic, CG42732 (FBgn0261685)
2R.6311783	4.14708	0.954966	4.34265	0.000190435	intergenic, CG33474 (unknown FlyBase_ID) // intergenic, Prx2540-1 (unknown FlyBase_ID)
2R.6313495	5.09333	0.937703	5.43171	4.33654e-06	intergenic, CG12896 (FBgn0033521) // intergenic, Prx2540-1 (unknown FlyBase_ID)
2R.6313956	4.77981	1.05449	4.53284	7.25544e-05	intergenic, CG12896 (FBgn0033521) // intergenic, Prx2540-1 (unknown FlyBase_ID)
2R.6313958	5.11951	1.06388	4.81212	3.20551e-05	intergenic, CG12896 (FBgn0033521) // intergenic, Prx2540-1 (unknown FlyBase_ID)
2R.6314004	4.21045	1.00917	4.17218	0.000215386	intergenic, CG12896 (FBgn0033521) // intergenic, Prx2540-1 (unknown FlyBase_ID)
2R.6314208	4.48209	1.01849	4.40071	0.000125681	intergenic, CG12896 (FBgn0033521) // intergenic, Prx2540-1 (unknown FlyBase_ID)
2R.6314358	5.38621	1.08039	4.98544	2.42746e-05	intergenic, CG12896 (FBgn0033521) // intergenic, Prx2540-1 (unknown FlyBase_ID)
2R.6315557	4.48605	0.96719	4.63823	6.92593e-05	intergenic, CG12896 (FBgn0033521) // intergenic, RanBPM (FBgn0250861)
2R.6315666	5.45648	1.10351	4.94467	2.3337e-05	intergenic, CG12896 (FBgn0033521) // intergenic, RanBPM (FBgn0250861)
2R.6315817	5.16531	0.971601	5.31629	7.9161e-06	intergenic, CG12896 (FBgn0033521) // intergenic, RanBPM (FBgn0250861)
2R.6316751	5.03658	0.934408	5.39013	4.54118e-06	intergenic, CG12896 (FBgn0033521) // intergenic, RanBPM (FBgn0250861)
2R.6316796	5.03658	0.934408	5.39013	4.54118e-06	intergenic, CG12896 (FBgn0033521) // intergenic, RanBPM (FBgn0250861)
2R.6316812	5.03658	0.934408	5.39013	4.54118e-06	intergenic, CG12896 (FBgn0033521) // intergenic, RanBPM (FBgn0250861)
2R.6316864	5.03658	0.934408	5.39013	4.54118e-06	intergenic, CG12896 (FBgn0033521) // intergenic, RanBPM (FBgn0250861)
2R.6316950	5.03658	0.934408	5.39013	4.54118e-06	intergenic, CG12896 (FBgn0033521) // intergenic, RanBPM (FBgn0250861)
2R.6316967	5.03658	0.934408	5.39013	4.54118e-06	intergenic, CG12896 (FBgn0033521) // intergenic, RanBPM (FBgn0250861)
2R.6316980	4.11164	0.977756	4.20518	0.00017175	intergenic, CG12896 (FBgn0033521) // intergenic, RanBPM (FBgn0250861)
2R.6317033	5.03658	0.934408	5.39013	4.54118e-06	intergenic, CG12896 (FBgn0033521) // intergenic, RanBPM (FBgn0250861)
2R.6317046	5.03658	0.934408	5.39013	4.54118e-06	intergenic, CG12896 (FBgn0033521) // intergenic, RanBPM (FBgn0250861)
2R.6317087	5.03658	0.934408	5.39013	4.54118e-06	intergenic, CG12896 (FBgn0033521) // intergenic, RanBPM (FBgn0250861)
2R.6317113	5.03658	0.934408	5.39013	4.54118e-06	intergenic, CG12896 (FBgn0033521) // intergenic, RanBPM (FBgn0250861)
2R.6317285	5.03658	0.934408	5.39013	4.54118e-06	UTR, RanBPM (FBgn0250861)
2R.6319095	3.3416	0.829012	4.03083	0.000275516	synonymous, RanBPM (FBgn0250861)
2R.6320491	2.99125	0.773291	3.86821	0.000456287	intronic, RanBPM (FBgn0250861)
2R.6440761	4.77209	0.972206	4.90852	1.98637e-05	intergenic, lola (FBgn0005630) // intergenic, psq (FBgn0004399)
2R.6662393	3.32415	0.830959	4.00038	0.000301154	intronic, CG33144 (FBgn0053144)
2R.6664208	3.70932	0.838162	4.42554	8.55892e-05	intronic, CG33144 (FBgn0053144)
2R.6664800	4.35778	1.02482	4.25224	0.000143479	intronic, CG33144 (FBgn0053144)
2R.6665120	3.4886	0.86954	4.012	0.000301542	intronic, CG33144 (FBgn0053144)
2R.6665134	3.4886	0.86954	4.012	0.000301542	intronic, CG33144 (FBgn0053144)
2R.6788663	2.91898	0.701811	4.15921	0.000188948	intergenic, CG12943 (FBgn0033572) // intergenic, Rpb5 (unknown FlyBase_ID)
2R.6800253	2.90147	0.711146	4.07999	0.000238551	intergenic, Obp47a (unknown FlyBase_ID) // intergenic, Spn47C (FBgn0033574)
2R.7299562	3.29842	0.736735	4.47708	7.69665e-05	UTR, Drip (unknown FlyBase_ID)
2R.7613989	4.08852	0.955122	4.28062	0.000143867	intergenic, CG13193 (unknown FlyBase_ID) // intergenic, pyr (FBgn0033649)
2R.7614128	3.13109	0.784413	3.99163	0.00031985	intergenic, CG13193 (unknown FlyBase_ID) // intergenic, pyr (FBgn0033649)
2R.7644609	3.77452	0.896621	4.20972	0.000162748	intergenic, CG13193 (unknown FlyBase_ID) // intergenic, pyr (FBgn0033649)
2R.7701539	3.30633	0.791259	4.17857	0.000178449	intergenic, CG13192 (FBgn0033653) // intergenic, Tango3 (unknown FlyBase_ID) // intergenic, ths (FBgn0033652)
2R.7718632	5.81821	1.01622	5.72532	4.37602e-06	intronic, Sobp (unknown FlyBase_ID)
2R.7790993	4.25693	0.999358	4.25966	0.000160096	intergenic, CG13183 (unknown FlyBase_ID) // intergenic, CG13189 (FBgn0033665) // UTR, MCPH1 (FBgn0260792)
2R.7895542	4.13388	1.00844	4.0993	0.000243386	intronic, otk (unknown FlyBase_ID)
2R.8406521	3.2814	0.817108	4.01587	0.000309412	intergenic, CG8569 (unknown FlyBase_ID) // intergenic, CG8818 (unknown FlyBase_ID)
2R.8412709	4.39204	1.02075	4.30276	0.000123482	intergenic, CG33632 (FBgn0053632) // intergenic, fra (unknown FlyBase_ID)
2R.8412772	4.79142	1.12982	4.24089	0.000148392	intergenic, CG33632 (FBgn0053632) // intergenic, fra (unknown FlyBase_ID)
2R.8929744	3.41359	0.886135	3.85222	0.000493553	intergenic, CG13323 (FBgn0033788) // intergenic, Su(z)2 (unknown FlyBase_ID)
2R.8938911	3.11596	0.795093	3.91898	0.000439517	intergenic, CG13324 (unknown FlyBase_ID) // intergenic, Drl-2 (FBgn0033791)
2R.8944447	3.17708	0.677637	4.68847	3.87689e-05	UTR, Drl-2 (FBgn0033791)
2R.9063039	3.44115	0.817622	4.20873	0.000163225	synonymous, CG33137 (unknown FlyBase_ID)
2R.9063126	3.72337	0.83643	4.45151	7.91829e-05	intronic, CG33137 (unknown FlyBase_ID)
2R.9083971	4.3792	1.02228	4.28376	0.000130661	intronic, Kdm4B (FBgn0053182)
2R.9140537	3.82797	0.991383	3.86124	0.000465488	synonymous, CG4714 (unknown FlyBase_ID)
2R.9147807	4.98086	1.11173	4.48028	7.62387e-05	UTR, CG42319 (FBgn0259219)
2R.9153295	4.20839	0.963857	4.3662	0.00011206	UTR, CG42319 (FBgn0259219)
2R.9154928	3.79452	0.977719	3.881	0.000426028	intergenic, CG42319 (FBgn0259219) // intergenic, Dh31-R1 (FBgn0052843)
2R.9256386	4.84746	0.911451	5.3184	6.11697e-06	intergenic, CG10814 (unknown FlyBase_ID) // intergenic, CG17048 (FBgn0033828)
2R.9256427	4.82999	1.01982	4.73613	3.7665e-05	intergenic, CG10814 (unknown FlyBase_ID) // intergenic, CG17048 (FBgn0033828)
2R.9256429	4.82999	1.01982	4.73613	3.7665e-05	intergenic, CG10814 (unknown FlyBase_ID) // intergenic, CG17048 (FBgn0033828)
2R.9332486	4.91105	1.13391	4.33108	0.0001186	synonymous, cnn (FBgn0013765)
2R.9334320	4.25581	1.07725	3.95061	0.000387009	intergenic, CG30062 (FBgn0050062) // intergenic, cbs (FBgn0086757) // intronic, cnn (FBgn0013765)
2R.9334330	4.25581	1.07725	3.95061	0.000387009	intergenic, CG30062 (FBgn0050062) // intergenic, cbs (FBgn0086757) // intronic, cnn (FBgn0013765)
2R.9334352	4.37877	1.0496	4.17183	0.000197348	intergenic, CG30062 (FBgn0050062) // intergenic, cbs (FBgn0086757) // intronic, cnn (FBgn0013765)
2R.9334450	4.30689	1.04853	4.10756	0.000228453	intergenic, CG30062 (FBgn0050062) // intergenic, cbs (FBgn0086757) // intronic, cnn (FBgn0013765)
2R.9335912	3.01507	0.751153	4.01392	0.000323413	intergenic, CG30062 (FBgn0050062) // intergenic, cbs (FBgn0086757) // intronic, cnn (FBgn0013765)
2R.9353599	3.0585	0.785296	3.89472	0.000409448	intronic, arr (FBgn0000119)
2R.9487565	5.16931	0.795536	6.4979	2.58858e-07	intergenic, CG18369 (unknown FlyBase_ID) // intergenic, CG43058 (unknown FlyBase_ID)
2R.9515642	4.3483	1.02594	4.23837	0.000149506	intronic, fas (FBgn0000633)
2R.9515647	4.3483	1.02594	4.23837	0.000149506	intronic, fas (FBgn0000633)
2R.9515648	4.3483	1.02594	4.23837	0.000149506	intronic, fas (FBgn0000633)
2R.9515831	4.30161	1.03531	4.15491	0.000198971	intronic, fas (FBgn0000633)
2R.9515888	4.3483	1.02594	4.23837	0.000149506	intronic, fas (FBgn0000633)
2R.9516886	4.3483	1.02594	4.23837	0.000149506	intronic, fas (FBgn0000633)
2R.9516911	4.3483	1.02594	4.23837	0.000149506	intronic, fas (FBgn0000633)
2R.9517059	4.3483	1.02594	4.23837	0.000149506	intronic, fas (FBgn0000633)
2R.9517289	4.3483	1.02594	4.23837	0.000149506	intronic, fas (FBgn0000633)
2R.9660605	5.31251	1.06312	4.99708	1.51588e-05	intronic, Cpr50Ca (unknown FlyBase_ID)
2R.9868122	3.26266	0.843847	3.86642	0.000458638	synonymous, CG13350 (unknown FlyBase_ID)
2R.9964668	4.52663	1.05778	4.27936	0.000138127	intronic, Prosap (FBgn0040752)
2R.9965434	4.52663	1.05778	4.27936	0.000138127	intronic, Prosap (FBgn0040752)
2R.9967266	4.05483	0.779003	5.20516	9.30509e-06	intronic, Prosap (FBgn0040752)
2R.9967332	3.34373	0.762949	4.38264	0.000106794	intronic, Prosap (FBgn0040752)
3L.10071933	4.00061	0.958645	4.17319	0.000236745	intergenic, CG14160 (FBgn0036066) // intergenic, dpr6 (unknown FlyBase_ID)
3L.10071935	3.9539	0.968897	4.08082	0.000321093	intergenic, CG14160 (FBgn0036066) // intergenic, dpr6 (unknown FlyBase_ID)
3L.10076084	4.79262	1.12967	4.24249	0.000147692	intergenic, CG14160 (FBgn0036066) // intergenic, dpr6 (unknown FlyBase_ID)
3L.10076131	4.79262	1.12967	4.24249	0.000147692	intergenic, CG14160 (FBgn0036066) // intergenic, dpr6 (unknown FlyBase_ID)
3L.10076872	4.79262	1.12967	4.24249	0.000147692	intergenic, CG14160 (FBgn0036066) // intergenic, dpr6 (unknown FlyBase_ID)
3L.10077429	4.79262	1.12967	4.24249	0.000147692	intergenic, CG14160 (FBgn0036066) // intergenic, dpr6 (unknown FlyBase_ID)
3L.10077512	4.79262	1.12967	4.24249	0.000147692	intergenic, CG14160 (FBgn0036066) // intergenic, dpr6 (unknown FlyBase_ID)
3L.10077778	4.79262	1.12967	4.24249	0.000147692	intergenic, CG14160 (FBgn0036066) // intergenic, dpr6 (unknown FlyBase_ID)
3L.10077930	4.79262	1.12967	4.24249	0.000147692	intergenic, CG14160 (FBgn0036066) // intergenic, dpr6 (unknown FlyBase_ID)
3L.10079450	4.79262	1.12967	4.24249	0.000147692	intergenic, CG14160 (FBgn0036066) // intergenic, dpr6 (unknown FlyBase_ID)
3L.10316852	2.93166	0.732157	4.00414	0.000297863	intergenic, mir-276a (unknown FlyBase_ID) // intergenic, mir-276b (unknown FlyBase_ID)
3L.10360813	4.31076	0.826738	5.21418	7.79664e-06	intergenic, CG12362 (unknown FlyBase_ID) // intergenic, mir-276a (unknown FlyBase_ID)
3L.10360822	4.31076	0.826738	5.21418	7.79664e-06	intergenic, CG12362 (unknown FlyBase_ID) // intergenic, mir-276a (unknown FlyBase_ID)
3L.1040697	4.13863	1.05621	3.9184	0.00044024	intronic, bab1 (unknown FlyBase_ID)
3L.10435827	5.07171	1.0953	4.63041	4.62115e-05	intergenic, Gem3 (FBgn0011802) // intergenic, Ir67c (unknown FlyBase_ID)
3L.1045231	4.44713	1.02734	4.32877	0.000119409	intronic, bab1 (unknown FlyBase_ID)
3L.1045299	4.39303	1.02063	4.30422	0.000122944	intronic, bab1 (unknown FlyBase_ID)
3L.10622089	4.48814	1.1639	3.85613	0.000457767	intergenic, CG14151 (FBgn0036089) // intergenic, CG42536 (unknown FlyBase_ID)
3L.10803971	3.76785	0.781954	4.81851	2.94931e-05	intergenic, CG12523 (unknown FlyBase_ID) // intergenic, CG42831 (FBgn0262020)
3L.10806188	3.96326	0.991137	3.9987	0.000313379	intergenic, CG12523 (unknown FlyBase_ID) // intergenic, CG42831 (FBgn0262020)
3L.10806219	3.96326	0.991137	3.9987	0.000313379	intergenic, CG12523 (unknown FlyBase_ID) // intergenic, CG42831 (FBgn0262020)
3L.10806275	3.96326	0.991137	3.9987	0.000313379	intergenic, CG12523 (unknown FlyBase_ID) // intergenic, CG42831 (FBgn0262020)
3L.10875950	3.84324	0.888476	4.32565	0.000115345	intergenic, CG6409 (unknown FlyBase_ID) // intergenic, CG7949 (unknown FlyBase_ID)
3L.10876023	3.79796	0.898517	4.22692	0.000161138	intergenic, CG6409 (unknown FlyBase_ID) // intergenic, CG7949 (unknown FlyBase_ID)
3L.10876798	3.65341	0.915482	3.9907	0.000320717	intergenic, CG6404 (unknown FlyBase_ID) // intergenic, CG7949 (unknown FlyBase_ID)
3L.10897972	3.73375	0.917774	4.06827	0.000256126	intergenic, Aps (FBgn0036111) // intergenic, CG34050 (unknown FlyBase_ID)
3L.10943595	3.78926	0.978285	3.87337	0.000435524	intergenic, CG14147 (unknown FlyBase_ID) // intergenic, CG34050 (unknown FlyBase_ID)
3L.1108268	4.25887	0.974737	4.36925	0.000122845	intergenic, bab1 (unknown FlyBase_ID) // intergenic, bab2 (unknown FlyBase_ID)
3L.11426174	4.47838	1.16494	3.84429	0.000473672	intergenic, CG6149 (unknown FlyBase_ID) // intergenic, CG7560 (unknown FlyBase_ID)
3L.11428268	3.24102	0.840031	3.85822	0.000455012	synonymous, CG6149 (unknown FlyBase_ID)
3L.11437333	3.9703	0.898902	4.41683	0.000101648	intergenic, CG6149 (unknown FlyBase_ID) // intergenic, CG7557 (unknown FlyBase_ID)
3L.11437339	4.1089	1.05744	3.88572	0.000433949	intergenic, CG6149 (unknown FlyBase_ID) // intergenic, CG7557 (unknown FlyBase_ID)
3L.11437383	4.61523	1.01234	4.55897	6.3606e-05	intergenic, CG6149 (unknown FlyBase_ID) // intergenic, CG7557 (unknown FlyBase_ID)
3L.11437395	5.58265	1.04215	5.35688	5.90801e-06	intergenic, CG6149 (unknown FlyBase_ID) // intergenic, CG7557 (unknown FlyBase_ID)
3L.11437558	4.15638	1.0478	3.96676	0.000332162	intergenic, CG6149 (unknown FlyBase_ID) // intergenic, CG7557 (unknown FlyBase_ID)
3L.11437564	4.15638	1.0478	3.96676	0.000332162	intergenic, CG6149 (unknown FlyBase_ID) // intergenic, CG7557 (unknown FlyBase_ID)
3L.11437566	4.15638	1.0478	3.96676	0.000332162	intergenic, CG6149 (unknown FlyBase_ID) // intergenic, CG7557 (unknown FlyBase_ID)
3L.11447186	3.25014	0.786386	4.13301	0.000293867	intergenic, CG12289 (FBgn0036160) // intergenic, CG7557 (unknown FlyBase_ID)
3L.11478312	4.24206	0.925217	4.58494	5.30102e-05	intergenic, Vha16-2 (FBgn0028668) // intergenic, chrb (unknown FlyBase_ID)
3L.11490706	4.3483	1.02594	4.23837	0.000149506	intergenic, CG33500 (unknown FlyBase_ID) // intergenic, chrb (unknown FlyBase_ID)
3L.11490823	4.3483	1.02594	4.23837	0.000149506	intergenic, CG33500 (unknown FlyBase_ID) // intergenic, chrb (unknown FlyBase_ID)
3L.11508529	4.47506	1.05928	4.22463	0.000277761	intronic, CG7512 (FBgn0036168)
3L.11569203	4.46923	1.0243	4.36319	0.000180411	intronic, CG33489 (FBgn0053489)
3L.11569229	4.46923	1.0243	4.36319	0.000180411	intronic, CG33489 (FBgn0053489)
3L.11569294	3.64097	0.935151	3.89345	0.000490773	intronic, CG33489 (FBgn0053489)
3L.11672191	-2.64866	0.651118	-4.06786	0.000289322	intergenic, TfIIEalpha (FBgn0015828) // intergenic, mir-274 (unknown FlyBase_ID) // intronic, CG32085 (unknown FlyBase_ID)
3L.11722198	3.96533	0.873445	4.53988	6.07194e-05	synonymous, CG32088 (unknown FlyBase_ID)
3L.11874730	2.85741	0.708815	4.03125	0.000275177	synonymous, CG14127 (unknown FlyBase_ID)
3L.11895591	3.46251	0.872515	3.96842	0.000342029	intergenic, CG11588 (unknown FlyBase_ID) // intergenic, CG5897 (FBgn0036220)
3L.12039585	3.72665	0.86347	4.3159	0.000124028	intergenic, CG6793 (unknown FlyBase_ID) // intergenic, Sema-5c (FBgn0250876) // intronic, rols (unknown FlyBase_ID)
3L.12154035	3.17225	0.698929	4.53874	6.40665e-05	intronic, CG9760 (FBgn0036259)
3L.12253772	4.5222	1.00484	4.50044	6.83666e-05	intronic, app (FBgn0260941)
3L.12253792	4.5222	1.00484	4.50044	6.83666e-05	intronic, app (FBgn0260941)
3L.12263851	2.99378	0.725141	4.12856	0.000206812	missense, Pbgs (unknown FlyBase_ID)
3L.12359890	3.80886	0.839261	4.53835	7.13981e-05	intergenic, GRHRII (FBgn0036278) // intergenic, Ncc69 (unknown FlyBase_ID)
3L.12359920	3.32237	0.75493	4.4009	9.21387e-05	intergenic, GRHRII (FBgn0036278) // intergenic, Ncc69 (unknown FlyBase_ID)
3L.12359943	3.12467	0.750456	4.16369	0.000186464	intergenic, GRHRII (FBgn0036278) // intergenic, Ncc69 (unknown FlyBase_ID)
3L.12359947	3.12467	0.750456	4.16369	0.000186464	intergenic, GRHRII (FBgn0036278) // intergenic, Ncc69 (unknown FlyBase_ID)
3L.12360002	2.97525	0.745067	3.99327	0.000307468	intergenic, GRHRII (FBgn0036278) // intergenic, Ncc69 (unknown FlyBase_ID)
3L.12378509	3.809	0.976154	3.90205	0.000400844	intronic, Ncc69 (unknown FlyBase_ID)
3L.12378511	3.809	0.976154	3.90205	0.000400844	intronic, Ncc69 (unknown FlyBase_ID)
3L.12534242	4.70168	1.14024	4.12341	0.000209968	intronic, sowah (FBgn0036302)
3L.12589744	5.23706	1.07537	4.86998	2.37456e-05	intergenic, ara (FBgn0015904) // intergenic, caup (unknown FlyBase_ID)
3L.12589763	5.28282	1.06723	4.95005	1.74998e-05	intergenic, ara (FBgn0015904) // intergenic, caup (unknown FlyBase_ID)
3L.12589800	5.28282	1.06723	4.95005	1.74998e-05	intergenic, ara (FBgn0015904) // intergenic, caup (unknown FlyBase_ID)
3L.12589809	5.28282	1.06723	4.95005	1.74998e-05	intergenic, ara (FBgn0015904) // intergenic, caup (unknown FlyBase_ID)
3L.12610842	3.00986	0.776149	3.87794	0.000443741	intronic, caup (unknown FlyBase_ID)
3L.12639096	3.76465	0.845805	4.45097	0.000109205	UTR, CG32111 (unknown FlyBase_ID)
3L.12655001	3.18366	0.676778	4.70414	3.69709e-05	intergenic, CG32111 (unknown FlyBase_ID) // intergenic, mirr (unknown FlyBase_ID)
3L.12655161	2.8503	0.727262	3.91921	0.000381386	intergenic, CG32111 (unknown FlyBase_ID) // intergenic, mirr (unknown FlyBase_ID)
3L.12667912	4.26803	1.03526	4.12268	0.000210423	intergenic, CG32111 (unknown FlyBase_ID) // intergenic, mirr (unknown FlyBase_ID)
3L.12682358	4.99076	1.10558	4.51414	6.5607e-05	intergenic, CG32111 (unknown FlyBase_ID) // intergenic, mirr (unknown FlyBase_ID)
3L.12692621	3.81295	0.975726	3.90781	0.000394211	intronic, mirr (unknown FlyBase_ID)
3L.12783584	3.80014	0.977113	3.88915	0.000416103	intronic, Atg1 (FBgn0010715) // intronic, CG42709 (FBgn0261626)
3L.12834482	3.13916	0.748774	4.1924	0.000171301	intronic, CG10960 (unknown FlyBase_ID)
3L.12892058	5.27532	1.13528	4.64673	9.30945e-05	intergenic, CG12520 (FBgn0036324) // intergenic, CG14118 (FBgn0036323)
3L.13148099	2.93032	0.728482	4.0225	0.000292515	intergenic, CG33262 (FBgn0053262) // intergenic, snky (unknown FlyBase_ID)
3L.13222686	5.40326	1.05034	5.14428	9.66061e-06	intronic, caps (FBgn0023095)
3L.13231903	4.4957	1.00814	4.45941	7.73272e-05	intronic, caps (FBgn0023095)
3L.13231907	4.4957	1.00814	4.45941	7.73272e-05	intronic, caps (FBgn0023095)
3L.13241096	3.7566	0.981778	3.82632	0.000498848	missense, caps (FBgn0023095) // missense, CG32119 (FBgn0052119)
3L.13241129	3.7566	0.981778	3.82632	0.000498848	missense, caps (FBgn0023095) // missense, CG32119 (FBgn0052119)
3L.13244074	3.46928	0.814313	4.26037	0.00014006	intergenic, tRNA:CR32123:Psi (unknown FlyBase_ID) // intergenic, tRNA:D2:69F (unknown FlyBase_ID) // intronic, caps (FBgn0023095)
3L.13266560	4.81211	1.12737	4.26844	0.000136743	intergenic, tRNA:CR32123:Psi (unknown FlyBase_ID) // intergenic, tRNA:D2:69F (unknown FlyBase_ID) // intronic, caps (FBgn0023095)
3L.13270000	4.26803	1.03526	4.12268	0.000210423	intergenic, tRNA:CR32123:Psi (unknown FlyBase_ID) // intergenic, tRNA:D2:69F (unknown FlyBase_ID) // synonymous, caps (unknown FlyBase_ID)
3L.13399097	4.95886	0.945885	5.24257	7.14624e-06	intergenic, CG10222 (FBgn0036356) // intergenic, sens (unknown FlyBase_ID)
3L.14081430	3.6569	0.796262	4.59258	8.44248e-05	intergenic, CG8100 (FBgn0036410) // intergenic, Fbp1 (unknown FlyBase_ID)
3L.14081475	2.88068	0.701877	4.10425	0.000222142	intergenic, CG8100 (FBgn0036410) // intergenic, Fbp1 (unknown FlyBase_ID)
3L.14140871	4.50326	1.02473	4.39461	9.8295e-05	intergenic, D (unknown FlyBase_ID) // intergenic, Sox21b (unknown FlyBase_ID)
3L.14327944	3.08352	0.788548	3.91037	0.000450223	intergenic, CG13481 (FBgn0036421) // intergenic, CG13482 (FBgn0036419) // intronic, fz (unknown FlyBase_ID)
3L.14735942	4.54999	1.15721	3.93187	0.000367628	intergenic, CG13471 (FBgn0036443) // intergenic, Trl (FBgn0013263) // intronic, ome (FBgn0259175)
3L.14943269	4.07544	1.0566	3.85714	0.000456436	intergenic, BobA (unknown FlyBase_ID) // intergenic, Tom (unknown FlyBase_ID)
3L.15026227	4.17369	1.05016	3.97433	0.000336248	intergenic, CG32148 (unknown FlyBase_ID) // intergenic, Rpn12R (unknown FlyBase_ID) // intronic, Sytbeta (FBgn0259235)
3L.15026259	4.2209	1.04061	4.05617	0.000255811	intergenic, CG32148 (unknown FlyBase_ID) // intergenic, Rpn12R (unknown FlyBase_ID) // intronic, Sytbeta (FBgn0259235)
3L.15222651	3.55367	0.86704	4.09862	0.000243859	intergenic, CG6888 (unknown FlyBase_ID) // intergenic, Tollo (unknown FlyBase_ID)
3L.15481278	4.50993	1.16156	3.88267	0.000423977	intergenic, CG12355 (FBgn0040805) // intergenic, ran-like (unknown FlyBase_ID)
3L.15744618	4.79262	1.12967	4.24249	0.000147692	intergenic, CG6244 (unknown FlyBase_ID) // intergenic, comm (FBgn0010105)
3L.1579645	4.47838	1.16494	3.84429	0.000473672	intergenic, CG13917 (FBgn0035237)
3L.15842642	5.06896	1.09566	4.62641	4.67738e-05	intergenic, mir-263b (unknown FlyBase_ID) // intergenic, pHCl (FBgn0036542)
3L.1592580	4.44564	1.01428	4.38304	9.7194e-05	intergenic, CG13917 (FBgn0035237)
3L.16036385	5.37439	0.880503	6.10378	5.63765e-07	intronic, th (unknown FlyBase_ID)
3L.16044789	4.43223	1.01591	4.36281	0.000103245	intergenic, Mbs (FBgn0005536) // intergenic, th (unknown FlyBase_ID)
3L.16060084	3.96905	0.962661	4.123	0.000218403	intronic, Mbs (FBgn0005536)
3L.16112623	3.30731	0.832823	3.9712	0.000327896	synonymous, Taf4 (FBgn0010280)
3L.16112762	3.30731	0.832823	3.9712	0.000327896	intronic, Taf4 (FBgn0010280)
3L.16112935	3.14237	0.776043	4.04922	0.000261071	intronic, Taf4 (FBgn0010280)
3L.16118577	3.53337	0.919813	3.8414	0.000492675	missense, CG12272 (FBgn0036571)
3L.16120951	3.56399	0.920243	3.87288	0.000436148	intronic, Pgm (unknown FlyBase_ID)
3L.16123623	3.44792	0.868611	3.96946	0.000329562	synonymous, SsRbeta (unknown FlyBase_ID)
3L.16202255	4.70168	1.14024	4.12341	0.000209968	intergenic, CG13073 (unknown FlyBase_ID) // intergenic, CG33690 (unknown FlyBase_ID)
3L.16216056	5.86333	0.978677	5.99107	7.93282e-07	intergenic, CG5018 (unknown FlyBase_ID) // intergenic, tRNA:CR32153 (unknown FlyBase_ID)
3L.16289031	4.3908	1.03722	4.23324	0.000158178	intergenic, CG4962 (unknown FlyBase_ID) // intergenic, CG4982 (unknown FlyBase_ID)
3L.16289123	4.39303	1.02063	4.30422	0.000122944	intergenic, CG4962 (unknown FlyBase_ID) // intergenic, CG4982 (unknown FlyBase_ID)
3L.16290860	3.90024	0.89817	4.34242	0.000114692	intergenic, CG4962 (unknown FlyBase_ID) // intergenic, CG4982 (unknown FlyBase_ID)
3L.16313102	2.993	0.751564	3.98236	0.000328534	missense, CG13060 (FBgn0036606)
3L.16317861	4.35656	1.04556	4.16672	0.000200291	intergenic, CG13040 (unknown FlyBase_ID) // intergenic, CG13059 (FBgn0036607)
3L.1642595	4.50694	1.16188	3.87901	0.000428489	synonymous, alphaCop (unknown FlyBase_ID)
3L.1651073	3.93384	0.962302	4.08795	0.000233042	synonymous, CG13920 (unknown FlyBase_ID)
3L.1651537	4.50694	1.16188	3.87901	0.000428489	UTR, CG7967 (unknown FlyBase_ID)
3L.1651618	4.50694	1.16188	3.87901	0.000428489	UTR, CG7967 (unknown FlyBase_ID)
3L.1651645	4.50694	1.16188	3.87901	0.000428489	synonymous, CG7967 (unknown FlyBase_ID)
3L.1651955	4.50694	1.16188	3.87901	0.000428489	synonymous, CG7967 (unknown FlyBase_ID)
3L.1652439	4.50694	1.16188	3.87901	0.000428489	missense, CG7967 (unknown FlyBase_ID)
3L.16848877	3.98091	0.875599	4.5465	6.26026e-05	intronic, Rh4 (unknown FlyBase_ID) // intronic, sina (unknown FlyBase_ID)
3L.16963334	3.72336	0.869477	4.2823	0.000143165	intergenic, Exn (FBgn0261547) // intergenic, Nc73EF (FBgn0010352)
3L.17273016	4.27825	1.03409	4.13723	0.000201597	intergenic, CG13723 (FBgn0036705) // intergenic, mir-219 (unknown FlyBase_ID)
3L.17385229	4.72132	1.13798	4.14885	0.000194806	intergenic, CG13731 (unknown FlyBase_ID) // intergenic, blot (unknown FlyBase_ID)
3L.17385551	3.7473	0.904575	4.14261	0.000206251	intergenic, CG13731 (unknown FlyBase_ID) // intergenic, blot (unknown FlyBase_ID)
3L.17701690	5.06096	1.09668	4.61479	4.84445e-05	intronic, Ccn (unknown FlyBase_ID)
3L.17706991	5.06096	1.09668	4.61479	4.84445e-05	intronic, Ccn (unknown FlyBase_ID)
3L.18034955	3.98768	0.783178	5.09167	1.40794e-05	intergenic, CG32192 (FBgn0052192) // intergenic, CG42393 (FBgn0259739) // intronic, Eip75B (unknown FlyBase_ID)
3L.18034962	3.98768	0.783178	5.09167	1.40794e-05	intergenic, CG32192 (FBgn0052192) // intergenic, CG42393 (FBgn0259739) // intronic, Eip75B (unknown FlyBase_ID)
3L.18034982	3.7292	0.8501	4.38679	0.00011683	intergenic, CG32192 (FBgn0052192) // intergenic, CG42393 (FBgn0259739) // intronic, Eip75B (unknown FlyBase_ID)
3L.18034985	3.7292	0.8501	4.38679	0.00011683	intergenic, CG32192 (FBgn0052192) // intergenic, CG42393 (FBgn0259739) // intronic, Eip75B (unknown FlyBase_ID)
3L.18035038	3.94457	0.789613	4.99557	1.8689e-05	intergenic, CG32192 (FBgn0052192) // intergenic, CG42393 (FBgn0259739) // intronic, Eip75B (unknown FlyBase_ID)
3L.18035229	4.55218	0.802037	5.67578	2.78047e-06	intergenic, CG32192 (FBgn0052192) // intergenic, CG42393 (FBgn0259739) // intronic, Eip75B (unknown FlyBase_ID)
3L.18035341	4.08178	0.874667	4.66667	8.8404e-05	intergenic, CG32192 (FBgn0052192) // intergenic, CG42393 (FBgn0259739) // intronic, Eip75B (unknown FlyBase_ID)
3L.18035350	3.51592	0.845037	4.16067	0.000307147	intergenic, CG32192 (FBgn0052192) // intergenic, CG42393 (FBgn0259739) // intronic, Eip75B (unknown FlyBase_ID)
3L.18035382	4.08178	0.874667	4.66667	8.8404e-05	intergenic, CG32192 (FBgn0052192) // intergenic, CG42393 (FBgn0259739) // intronic, Eip75B (unknown FlyBase_ID)
3L.18035388	4.40466	0.967217	4.55396	0.000118412	intergenic, CG32192 (FBgn0052192) // intergenic, CG42393 (FBgn0259739) // intronic, Eip75B (unknown FlyBase_ID)
3L.18035390	4.40466	0.967217	4.55396	0.000118412	intergenic, CG32192 (FBgn0052192) // intergenic, CG42393 (FBgn0259739) // intronic, Eip75B (unknown FlyBase_ID)
3L.18035427	4.06496	0.939213	4.32805	0.000212599	intergenic, CG32192 (FBgn0052192) // intergenic, CG42393 (FBgn0259739) // intronic, Eip75B (unknown FlyBase_ID)
3L.18035449	4.56949	0.866812	5.27161	1.64324e-05	intergenic, CG32192 (FBgn0052192) // intergenic, CG42393 (FBgn0259739) // intronic, Eip75B (unknown FlyBase_ID)
3L.18035459	3.83338	0.947346	4.04644	0.000352615	intergenic, CG32192 (FBgn0052192) // intergenic, CG42393 (FBgn0259739) // intronic, Eip75B (unknown FlyBase_ID)
3L.18073386	4.599	0.878923	5.23254	7.93655e-06	intergenic, CG34252 (FBgn0085281) // intergenic, CG34253 (FBgn0085282)
3L.18074283	3.95121	0.879433	4.49291	7.34292e-05	intergenic, CG34252 (FBgn0085281) // intergenic, CG34253 (FBgn0085282)
3L.18116121	4.57927	1.154	3.96819	0.000330783	intergenic, CG42853 (FBgn0262100) // intergenic, Cyp312a1 (FBgn0036778)
3L.18191842	3.43002	0.71936	4.76816	3.22533e-05	intergenic, CG7320 (FBgn0036782) // intergenic, W (unknown FlyBase_ID)
3L.18191843	3.43002	0.71936	4.76816	3.22533e-05	intergenic, CG7320 (FBgn0036782) // intergenic, W (unknown FlyBase_ID)
3L.18191844	3.43002	0.71936	4.76816	3.22533e-05	intergenic, CG7320 (FBgn0036782) // intergenic, W (unknown FlyBase_ID)
3L.18191851	3.43002	0.71936	4.76816	3.22533e-05	intergenic, CG7320 (FBgn0036782) // intergenic, W (unknown FlyBase_ID)
3L.18277060	4.50551	1.16203	3.87727	0.000430645	intergenic, CG5103 (FBgn0036784) // intergenic, CheA75a (unknown FlyBase_ID)
3L.18487125	4.02733	1.00076	4.02426	0.000327135	intronic, AlCR2 (unknown FlyBase_ID)
3L.18697340	4.71706	1.15589	4.08088	0.000246909	intergenic, CG12477 (FBgn0036809) // intergenic, CG18363 (FBgn0036808)
3L.18961898	3.61693	0.777511	4.65193	4.83338e-05	intergenic, CG14075 (unknown FlyBase_ID) // intergenic, CG6836 (unknown FlyBase_ID)
3L.18962058	3.20386	0.786173	4.07526	0.000250973	intergenic, CG14075 (unknown FlyBase_ID) // intergenic, CG6836 (unknown FlyBase_ID)
3L.18962065	2.99117	0.770917	3.88002	0.000456096	intergenic, CG14075 (unknown FlyBase_ID) // intergenic, CG6836 (unknown FlyBase_ID)
3L.18962275	3.59387	0.886285	4.05499	0.000276522	intergenic, CG14075 (unknown FlyBase_ID) // intergenic, CG6836 (unknown FlyBase_ID)
3L.19356973	4.5807	1.15384	3.96997	0.00032907	intronic, CG32206 (FBgn0052206)
3L.19530661	5.04686	1.05547	4.78165	6.56138e-05	intronic, Cpr76Bd (FBgn0036881)
3L.19643435	6.60656	0.85296	7.74545	4.28216e-09	intergenic, Oat (unknown FlyBase_ID) // intergenic, tey (FBgn0036899)
3L.19680833	3.65901	0.909826	4.02166	0.000283004	synonymous, Gbeta76C (unknown FlyBase_ID)
3L.19929788	3.19147	0.719783	4.43394	8.34634e-05	intergenic, Ac76E (FBgn0004852) // intergenic, RhoGDI (unknown FlyBase_ID)
3L.20406121	4.78184	1.13094	4.2282	0.000154081	intergenic, CG13248 (unknown FlyBase_ID) // intergenic, zye (unknown FlyBase_ID)
3L.20557915	3.38901	0.781482	4.33665	0.000111627	intergenic, CG13250 (unknown FlyBase_ID) // intergenic, knrl (unknown FlyBase_ID)
3L.20565135	5.6325	1.01634	5.54195	2.84654e-06	intergenic, CG13250 (unknown FlyBase_ID) // intergenic, knrl (unknown FlyBase_ID)
3L.20725190	4.70365	1.14001	4.12596	0.000208397	intronic, CG13252 (unknown FlyBase_ID)
3L.21042583	3.8047	0.981437	3.87666	0.000445364	intronic, siz (FBgn0026179)
3L.21072456	4.79667	1.1292	4.24787	0.000145354	intronic, ko (unknown FlyBase_ID)
3L.2160317	4.09965	1.05399	3.88964	0.000415511	missense, CG15822 (FBgn0035308)
3L.2160320	4.09965	1.05399	3.88964	0.000415511	missense, CG15822 (FBgn0035308)
3L.2198225	2.88164	0.714466	4.03328	0.000333	intergenic, CG15878 (unknown FlyBase_ID) // intergenic, CG8960 (unknown FlyBase_ID)
3L.2198227	3.00048	0.702536	4.27093	0.000180477	intergenic, CG15878 (unknown FlyBase_ID) // intergenic, CG8960 (unknown FlyBase_ID)
3L.22207118	4.56217	1.17352	3.88759	0.000431623	intronic, olf413 (FBgn0037153)
3L.2254943	3.3473	0.828373	4.04081	0.000267585	intronic, CG1275 (FBgn0035321)
3L.2570302	4.53544	1.00318	4.52107	6.42552e-05	intronic, msn (unknown FlyBase_ID)
3L.2618850	4.7391	0.855585	5.53902	2.87228e-06	intronic, Pxn (unknown FlyBase_ID)
3L.264434	5.38817	1.05249	5.11944	1.04248e-05	intergenic, mRpL17 (unknown FlyBase_ID) // intergenic, snoRNA:Psi18S-996 (unknown FlyBase_ID)
3L.2707746	3.57965	0.918553	3.89706	0.00040668	intergenic, CG12187 (unknown FlyBase_ID) // intergenic, Mrtf (FBgn0052296)
3L.2759466	4.84686	1.12323	4.31512	0.000119022	intergenic, Acp62F (unknown FlyBase_ID) // intergenic, CG1240 (unknown FlyBase_ID) // intronic, Mrtf (FBgn0052296)
3L.2825745	3.28077	0.794209	4.13086	0.000205411	intergenic, CG2083 (FBgn0035376) // intergenic, CG9973 (unknown FlyBase_ID)
3L.284231	3.01368	0.76296	3.94999	0.000348772	intronic, CG42377 (FBgn0259723)
3L.2854035	3.66102	0.868621	4.21475	0.000200422	intronic, CG9973 (FBgn0035378)
3L.2869110	3.8047	0.981437	3.87666	0.000445364	intronic, CG9973 (FBgn0035378)
3L.3007871	3.62209	0.848693	4.26784	0.000136988	intronic, FR (unknown FlyBase_ID)
3L.3052685	4.05027	0.948791	4.26888	0.000136566	synonymous, CG1271 (unknown FlyBase_ID)
3L.3136338	4.65758	0.987511	4.71649	3.56137e-05	intronic, CG11537 (FBgn0035400)
3L.3403921	2.78296	0.716996	3.88141	0.000425517	missense, sty (unknown FlyBase_ID)
3L.3403928	2.78296	0.716996	3.88141	0.000425517	synonymous, sty (unknown FlyBase_ID)
3L.3906394	4.50431	1.16216	3.87581	0.000432474	synonymous, ida (unknown FlyBase_ID)
3L.3981479	3.76398	0.831366	4.52746	6.3031e-05	intergenic, CG12605 (unknown FlyBase_ID) // intergenic, scrt (unknown FlyBase_ID)
3L.3995206	3.85724	0.988197	3.90331	0.000412581	intergenic, CG14985 (FBgn0035482) // intergenic, scrt (unknown FlyBase_ID)
3L.420852	3.97116	0.958035	4.14511	0.000196967	intergenic, CG13891 (FBgn0035139) // intergenic, trh (FBgn0262139)
3L.480370	3.43805	0.869697	3.95316	0.000345576	intergenic, CG34267 (unknown FlyBase_ID) // intergenic, snmRNA:438 (unknown FlyBase_ID) // intronic, klar (FBgn0001316)
3L.5001253	4.50686	1.1716	3.84677	0.000485169	intergenic, CG12027 (unknown FlyBase_ID) // intergenic, CG32232 (unknown FlyBase_ID)
3L.507480	4.16006	0.935502	4.44688	8.02892e-05	intergenic, CG34268 (FBgn0085297) // intergenic, CG34269 (FBgn0085298) // intronic, klar (FBgn0001316)
3L.5478177	5.12759	1.0352	4.95324	1.97486e-05	intergenic, CG10630 (FBgn0035608) // intergenic, CG4835 (FBgn0035607)
3L.6007331	3.90668	0.965371	4.04681	0.000262923	intergenic, CG10477 (unknown FlyBase_ID) // intergenic, CG10478 (FBgn0035657) // intronic, CG32406 (unknown FlyBase_ID)
3L.604689	5.0279	1.1009	4.56708	5.5943e-05	intergenic, CG13893 (FBgn0035146) // intergenic, Reg-2 (FBgn0016715)
3L.605758	4.87284	1.1201	4.35037	0.000107152	intronic, Reg-2 (FBgn0016715)
3L.6125270	4.54782	1.15744	3.92919	0.000370497	intergenic, Cpr65Au (unknown FlyBase_ID) // intergenic, Lcp65Ag2 (unknown FlyBase_ID)
3L.6129801	4.99076	1.10558	4.51414	6.5607e-05	missense, Lcp65Af (unknown FlyBase_ID)
3L.6273205	4.16212	0.976841	4.2608	0.000159572	intergenic, ImpL3 (FBgn0001258) // intergenic, Or65a (unknown FlyBase_ID)
3L.6667119	4.78053	1.14842	4.16271	0.000194488	intergenic, Gr65a (unknown FlyBase_ID) // intergenic, SP1173 (unknown FlyBase_ID)
3L.6667120	4.7846	1.13062	4.23184	0.000152428	intergenic, Gr65a (unknown FlyBase_ID) // intergenic, SP1173 (unknown FlyBase_ID)
3L.6669129	4.69329	1.1679	4.01857	0.000319169	intergenic, Gr65a (unknown FlyBase_ID) // intergenic, SP1173 (unknown FlyBase_ID)
3L.6669148	4.74535	1.15802	4.09781	0.000244436	intergenic, Gr65a (unknown FlyBase_ID) // intergenic, SP1173 (unknown FlyBase_ID)
3L.6673407	4.7846	1.13062	4.23184	0.000152428	intergenic, Gr65a (unknown FlyBase_ID) // intergenic, SP1173 (unknown FlyBase_ID)
3L.675775	4.38178	1.02197	4.28757	0.000129187	intergenic, CG17129 (FBgn0035151) // intergenic, Rev1 (unknown FlyBase_ID)
3L.6916141	3.28726	0.730907	4.49751	6.89708e-05	intergenic, CG14820 (unknown FlyBase_ID) // intergenic, Prat2 (unknown FlyBase_ID)
3L.7028526	-3.02874	0.760732	-3.98136	0.000369061	intergenic, CG17744 (unknown FlyBase_ID) // intergenic, CG8641 (FBgn0035733) // intronic, mp (FBgn0260660)
3L.7028527	-3.09221	0.786029	-3.93396	0.000438765	intergenic, CG17744 (unknown FlyBase_ID) // intergenic, CG8641 (FBgn0035733) // intronic, mp (FBgn0260660)
3L.7028542	-3.02874	0.760732	-3.98136	0.000369061	intergenic, CG17744 (unknown FlyBase_ID) // intergenic, CG8641 (FBgn0035733) // intronic, mp (FBgn0260660)
3L.7263522	3.11858	0.778704	4.00483	0.00029726	synonymous, unc-13-4A (FBgn0035756)
3L.7392509	3.23555	0.840617	3.84901	0.000467267	intronic, CG8562 (unknown FlyBase_ID)
3L.7428465	4.05358	0.86212	4.70187	3.72263e-05	intergenic, CG14835 (FBgn0035782) // intergenic, Rac2 (FBgn0014011) // intergenic, CG42458 (FBgn0259935)
3L.7428547	3.70357	0.916071	4.04288	0.000275723	intergenic, CG14835 (FBgn0035782) // intergenic, Rac2 (FBgn0014011) // intergenic, CG42458 (FBgn0259935)
3L.7429701	4.79933	0.968473	4.95557	1.72077e-05	intergenic, CG14835 (FBgn0035782) // intergenic, Rac2 (FBgn0014011) // intergenic, CG42458 (FBgn0259935)
3L.7480567	4.98113	1.10957	4.48924	7.42349e-05	missense, mthl6 (unknown FlyBase_ID)
3L.7517058	3.77508	0.896556	4.21065	0.0001623	intronic, CG32372 (unknown FlyBase_ID)
3L.7618419	4.17883	0.933176	4.47807	7.31168e-05	intronic, CG33275 (FBgn0035802)
3L.7907757	3.22909	0.7815	4.13192	0.000212792	intronic, CG8111 (FBgn0035825)
3L.7987047	4.38319	1.0218	4.28966	0.000128388	intronic, nmo (FBgn0011817)
3L.8037236	3.46917	0.821809	4.22139	0.000187298	intergenic, bip1 (FBgn0026263) // intergenic, tRNA:CR32370 (unknown FlyBase_ID) // intronic, nmo (FBgn0011817)
3L.8068970	4.16865	1.05073	3.96737	0.000343072	intergenic, CG42591 (unknown FlyBase_ID) // intergenic, CG7565 (FBgn0035833) // intronic, Ect4 (FBgn0262579)
3L.8069023	4.16865	1.05073	3.96737	0.000343072	intergenic, CG42591 (unknown FlyBase_ID) // intergenic, CG7565 (FBgn0035833) // intronic, Ect4 (FBgn0262579)
3L.8069073	4.21588	1.04118	4.04915	0.000261127	intergenic, CG42591 (unknown FlyBase_ID) // intergenic, CG7565 (FBgn0035833) // intronic, Ect4 (FBgn0262579)
3L.8317226	2.92445	0.738507	3.95995	0.000350497	intergenic, CG13670 (FBgn0035873) // intergenic, CG34461 (FBgn0250833)
3L.8319160	4.73517	1.15516	4.09915	0.000234124	intronic, CG34461 (FBgn0250833)
3L.8417170	3.55637	0.921061	3.86117	0.000451158	intergenic, CG32354 (unknown FlyBase_ID) // intergenic, Cbl (unknown FlyBase_ID)
3L.8418014	3.55637	0.921061	3.86117	0.000451158	intergenic, CG32354 (unknown FlyBase_ID) // intergenic, Cbl (unknown FlyBase_ID)
3L.8418394	3.55637	0.921061	3.86117	0.000451158	UTR, Cbl (unknown FlyBase_ID)
3L.8611961	3.14941	0.77525	4.06245	0.00025115	synonymous, CG6372 (FBgn0035915)
3L.8725557	4.12764	0.939483	4.39353	9.41936e-05	synonymous, Cp16 (FBgn0000356)
3L.8742042	4.17329	0.737539	5.65839	2.39368e-06	intergenic, CG13306 (FBgn0040828) // intergenic, Prm (unknown FlyBase_ID)
3L.8746043	3.16777	0.671175	4.71973	3.5265e-05	intergenic, CG13306 (FBgn0040828) // intergenic, Fhos (FBgn0261259)
3L.8746046	3.16777	0.671175	4.71973	3.5265e-05	intergenic, CG13306 (FBgn0040828) // intergenic, Fhos (FBgn0261259)
3L.906798	3.75321	0.778551	4.82077	2.59483e-05	intergenic, CG13905 (unknown FlyBase_ID) // intergenic, nerfin-1 (FBgn0028999)
3L.9178765	4.66164	1.1448	4.07203	0.000244193	intergenic, CG4484 (FBgn0035968) // intergenic, Rdl (unknown FlyBase_ID)
3L.9200991	4.78726	0.989847	4.83637	2.7968e-05	intergenic, CG4484 (FBgn0035968)
3L.9200995	4.83312	0.980537	4.92905	1.98736e-05	intergenic, CG4484 (FBgn0035968)
3L.9201051	5.8866	1.00998	5.8284	1.59903e-06	intergenic, CG4484 (FBgn0035968)
3L.9202484	4.83312	0.980537	4.92905	1.98736e-05	intergenic, CG4476 (unknown FlyBase_ID) // intergenic, CG4484 (FBgn0035968)
3L.9202493	4.08308	0.944876	4.32128	0.000116856	intergenic, CG4476 (unknown FlyBase_ID) // intergenic, CG4484 (FBgn0035968)
3L.9202567	4.08308	0.944876	4.32128	0.000116856	intergenic, CG4476 (unknown FlyBase_ID) // intergenic, CG4484 (FBgn0035968)
3L.9202678	4.08308	0.944876	4.32128	0.000116856	intergenic, CG4476 (unknown FlyBase_ID) // intergenic, CG4484 (FBgn0035968)
3L.9276395	4.5915	1.03047	4.45575	0.000152739	intronic, Glu-RIB (FBgn0028431) // intronic, CG42509 (FBgn0260235)
3L.9294120	3.90334	0.819145	4.76514	4.20624e-05	intergenic, CG42509 (FBgn0260235) // intergenic, PGRP-LA (FBgn0035975)
3L.9338869	4.50551	1.16203	3.87727	0.000430645	intronic, PGRP-LC (FBgn0035976)
3L.9341505	6.6207	0.86584	7.64656	6.90108e-09	intergenic, PGRP-LC (FBgn0035976) // intergenic, PGRP-LF (FBgn0035977)
3L.9341541	2.75071	0.709442	3.87729	0.000493781	intergenic, PGRP-LC (FBgn0035976) // intergenic, PGRP-LF (FBgn0035977)
3L.9342469	3.65455	0.844818	4.32585	0.000115278	intergenic, PGRP-LC (FBgn0035976) // intergenic, PGRP-LF (FBgn0035977)
3L.9401586	2.79644	0.711279	3.93156	0.000367958	missense, CG4022 (unknown FlyBase_ID)
3L.9603276	4.58638	0.996724	4.60145	5.04337e-05	intronic, CG3280 (FBgn0036017)
3L.9603666	4.22253	0.927695	4.55164	5.8606e-05	intronic, CG3280 (FBgn0036017)
3L.9696156	4.13808	0.938206	4.41063	8.94952e-05	synonymous, CG6761 (unknown FlyBase_ID)
3L.9696234	4.53394	1.0132	4.47487	8.14764e-05	synonymous, CG6761 (unknown FlyBase_ID)
3L.9696270	4.13808	0.938206	4.41063	8.94952e-05	synonymous, CG6761 (unknown FlyBase_ID)
3L.9696339	4.13808	0.938206	4.41063	8.94952e-05	synonymous, CG6761 (unknown FlyBase_ID)
3L.9697160	3.4073	0.815593	4.17769	0.000212046	intergenic, CG16711 (unknown FlyBase_ID) // intergenic, CG6761 (unknown FlyBase_ID)
3L.9697239	4.09251	0.947777	4.31801	0.00012326	intergenic, CG16711 (unknown FlyBase_ID) // intergenic, CG6761 (unknown FlyBase_ID)
3L.9697291	4.55021	1.01203	4.49614	7.27274e-05	intergenic, CG16711 (unknown FlyBase_ID) // intergenic, CG6761 (unknown FlyBase_ID)
3L.9901639	4.22942	1.03965	4.06812	0.000247003	intergenic, CG34356 (FBgn0085385) // intergenic, nudE (FBgn0036059)
3L.9901640	4.22942	1.03965	4.06812	0.000247003	intergenic, CG34356 (FBgn0085385) // intergenic, nudE (FBgn0036059)
3L.9902598	2.7403	0.594822	4.60693	5.52122e-05	intergenic, CG34356 (FBgn0085385) // intergenic, nudE (FBgn0036059)
3L.9907440	3.89498	0.983994	3.95834	0.000352133	intergenic, CG34356 (FBgn0085385) // intergenic, nudE (FBgn0036059)
3R.10157180	5.03693	1.10235	4.56926	5.8496e-05	intronic, NK7.1 (FBgn0024321)
3R.10329904	2.76836	0.69992	3.95525	0.000368073	intergenic, CG34388 (FBgn0085417) // intergenic, HtrA2 (unknown FlyBase_ID)
3R.10330503	3.42178	0.888393	3.85166	0.000478436	intergenic, CG34388 (FBgn0085417) // intergenic, HtrA2 (unknown FlyBase_ID)
3R.10418998	4.79262	1.12967	4.24249	0.000147692	intronic, stumps (FBgn0020299)
3R.10455519	3.65911	0.914831	3.99977	0.000312409	synonymous, CG7886 (unknown FlyBase_ID)
3R.10794251	3.97324	0.974819	4.07588	0.000250522	intergenic, CG14861 (unknown FlyBase_ID) // intergenic, CG3837 (unknown FlyBase_ID)
3R.10960865	3.98067	1.00254	3.97059	0.000396399	UTR, CG6912 (FBgn0038290)
3R.10977186	4.00235	0.868743	4.60705	4.95887e-05	intergenic, CG6904 (unknown FlyBase_ID) // intergenic, Mf (FBgn0038294)
3R.11028576	3.96543	0.958694	4.13628	0.000202157	UTR, CG42542 (FBgn0260659)
3R.11219608	2.96432	0.724339	4.09245	0.000238732	intergenic, CG6125 (unknown FlyBase_ID) // intergenic, h-cup (unknown FlyBase_ID) // intronic, CG43073 (FBgn0262483)
3R.11258948	5.87913	1.12621	5.22029	1.68578e-05	intronic, CG6118 (FBgn0038339)
3R.11422346	5.10289	1.09127	4.67609	4.02493e-05	intergenic, CG18516 (unknown FlyBase_ID) // intergenic, CG5302 (unknown FlyBase_ID)
3R.11586547	-2.98299	0.68845	-4.33291	0.000112876	intergenic, CG12784 (unknown FlyBase_ID) // intergenic, CG4520 (unknown FlyBase_ID)
3R.11706755	4.76274	1.13318	4.20299	0.000166021	intergenic, CG14877 (unknown FlyBase_ID) // intergenic, CG9632 (unknown FlyBase_ID)
3R.11809365	3.68971	0.923072	3.99721	0.00031473	intergenic, Hel89B (FBgn0022787) // intergenic, srp (unknown FlyBase_ID)
3R.11993757	3.10077	0.779375	3.97853	0.000344364	synonymous, CG6006 (FBgn0063649)
3R.12108336	3.85259	0.971391	3.96605	0.000332845	intronic, gish (FBgn0250823)
3R.12111913	3.85259	0.971391	3.96605	0.000332845	intronic, gish (FBgn0250823)
3R.12111981	3.87256	1.00417	3.8565	0.000487597	intronic, gish (FBgn0250823)
3R.12112618	3.71429	0.925851	4.01176	0.000313087	intronic, gish (FBgn0250823)
3R.12113755	4.60095	0.87863	5.23651	7.84157e-06	intronic, gish (FBgn0250823)
3R.12114233	3.30308	0.856928	3.85456	0.000490292	intronic, gish (FBgn0250823)
3R.12116742	3.39611	0.823331	4.12484	0.000235742	intronic, gish (FBgn0250823)
3R.12116834	3.70572	0.801294	4.62467	4.95763e-05	intronic, gish (FBgn0250823)
3R.12338641	3.78503	0.97874	3.86725	0.000443308	intronic, CG42342 (FBgn0259244)
3R.12338768	3.78503	0.97874	3.86725	0.000443308	UTR, CG42342 (FBgn0259244)
3R.12414982	5.10289	1.09127	4.67609	4.02493e-05	intergenic, CG14892 (FBgn0038447) // intergenic, Scp2 (FBgn0020907)
3R.12453117	3.17241	0.698908	4.5391	6.39985e-05	intronic, Fas1 (FBgn0000634)
3R.12506618	4.24214	1.06327	3.98971	0.000346426	intronic, Ubx (unknown FlyBase_ID)
3R.12754824	3.91508	0.81175	4.82301	2.57717e-05	UTR, Abd-B (unknown FlyBase_ID)
3R.12959084	3.92431	0.810511	4.84177	2.43421e-05	synonymous, CG31266 (FBgn0051266)
3R.13242184	4.74151	0.978878	4.84382	2.56913e-05	intergenic, CG5866 (FBgn0038508)
3R.13242326	4.08528	1.0112	4.04002	0.000278022	intergenic, CG33333 (FBgn0053333) // intergenic, CG5866 (FBgn0038508)
3R.13519345	3.93412	0.763039	5.15585	1.16506e-05	intronic, osa (FBgn0003013)
3R.13545624	4.5581	1.02444	4.44936	9.24893e-05	intronic, Pxt (FBgn0038538)
3R.13608025	4.64362	0.989335	4.69368	3.81617e-05	intronic, CG43102 (FBgn0262562)
3R.13809365	4.79262	1.12967	4.24249	0.000147692	intronic, cpo (FBgn0000363) // intronic, CG42457 (FBgn0259934)
3R.13809375	4.79262	1.12967	4.24249	0.000147692	intronic, cpo (FBgn0000363) // intronic, CG42457 (FBgn0259934)
3R.13818814	3.03545	0.787776	3.85318	0.000461676	intronic, cpo (FBgn0000363) // intronic, CG42457 (FBgn0259934)
3R.14036194	3.53679	0.910932	3.88261	0.000437832	intronic, CG7985 (unknown FlyBase_ID)
3R.14210306	3.39506	0.796666	4.26158	0.000145542	synonymous, CG14309 (FBgn0038611)
3R.14210607	3.02174	0.739852	4.08425	0.000235586	missense, CG14309 (FBgn0038611)
3R.14210610	3.02174	0.739852	4.08425	0.000235586	missense, CG14309 (FBgn0038611)
3R.14212963	2.91125	0.752057	3.87105	0.00043846	intronic, Vha100-4 (unknown FlyBase_ID)
3R.14239220	3.0533	0.731031	4.1767	0.000194585	intergenic, CG10864 (unknown FlyBase_ID) // intergenic, fru (FBgn0004652)
3R.14239225	3.0533	0.731031	4.1767	0.000194585	intergenic, CG10864 (unknown FlyBase_ID) // intergenic, fru (FBgn0004652)
3R.14239226	3.00902	0.747771	4.02399	0.000314287	intergenic, CG10864 (unknown FlyBase_ID) // intergenic, fru (FBgn0004652)
3R.14264596	5.90984	0.971608	6.08254	5.39199e-07	intronic, fru (FBgn0004652)
3R.14264672	5.90984	0.971608	6.08254	5.39199e-07	intronic, fru (FBgn0004652)
3R.14264677	5.90984	0.971608	6.08254	5.39199e-07	intronic, fru (FBgn0004652)
3R.14264682	5.90984	0.971608	6.08254	5.39199e-07	intronic, fru (FBgn0004652)
3R.14264754	5.90984	0.971608	6.08254	5.39199e-07	intronic, fru (FBgn0004652)
3R.14264847	5.90984	0.971608	6.08254	5.39199e-07	intronic, fru (FBgn0004652)
3R.14336306	4.58092	1.15779	3.95659	0.000353913	intronic, fru (FBgn0004652)
3R.14336307	4.58092	1.15779	3.95659	0.000353913	intronic, fru (FBgn0004652)
3R.14447769	4.93624	1.11236	4.43762	8.25485e-05	intergenic, CG7695 (unknown FlyBase_ID) // intergenic, tRNA:CR31228 (unknown FlyBase_ID)
3R.14447780	4.93624	1.11236	4.43762	8.25485e-05	intergenic, CG7695 (unknown FlyBase_ID) // intergenic, tRNA:CR31228 (unknown FlyBase_ID)
3R.14447782	4.93266	1.12989	4.36562	0.000107096	intergenic, CG7695 (unknown FlyBase_ID) // intergenic, tRNA:CR31228 (unknown FlyBase_ID)
3R.14447788	4.93624	1.11236	4.43762	8.25485e-05	intergenic, CG7695 (unknown FlyBase_ID) // intergenic, tRNA:CR31228 (unknown FlyBase_ID)
3R.14447791	4.93624	1.11236	4.43762	8.25485e-05	intergenic, CG7695 (unknown FlyBase_ID) // intergenic, tRNA:CR31228 (unknown FlyBase_ID)
3R.14447809	4.93624	1.11236	4.43762	8.25485e-05	intergenic, CG7695 (unknown FlyBase_ID) // intergenic, tRNA:CR31228 (unknown FlyBase_ID)
3R.14615058	3.80488	0.953397	3.99087	0.000332409	intronic, CG7720 (FBgn0038652)
3R.14615083	3.80488	0.953397	3.99087	0.000332409	intronic, CG7720 (FBgn0038652)
3R.14633318	2.93691	0.740851	3.96423	0.000346193	intronic, CG18208 (FBgn0038653)
3R.15246979	5.84801	0.981946	5.95553	7.96827e-07	intronic, CG31221 (unknown FlyBase_ID)
3R.15333727	5.06896	1.09566	4.62641	4.67738e-05	intergenic, CG15025 (unknown FlyBase_ID) // intergenic, snoRNA:Me18S-A1374 (unknown FlyBase_ID) // intronic, Dys (FBgn0024242)
3R.15333752	5.06896	1.09566	4.62641	4.67738e-05	intergenic, CG15025 (unknown FlyBase_ID) // intergenic, snoRNA:Me18S-A1374 (unknown FlyBase_ID) // intronic, Dys (FBgn0024242)
3R.15333793	5.06896	1.09566	4.62641	4.67738e-05	intergenic, CG15025 (unknown FlyBase_ID) // intergenic, snoRNA:Me18S-A1374 (unknown FlyBase_ID) // intronic, Dys (FBgn0024242)
3R.15334145	3.86719	0.905248	4.27196	0.000147543	intergenic, CG15025 (unknown FlyBase_ID) // intergenic, snoRNA:Me18S-A1374 (unknown FlyBase_ID) // intronic, Dys (FBgn0024242)
3R.15334321	4.05338	0.967994	4.18741	0.000188637	intergenic, CG15025 (unknown FlyBase_ID) // intergenic, snoRNA:Me18S-A1374 (unknown FlyBase_ID) // intronic, Dys (FBgn0024242)
3R.15334564	5.18663	0.911323	5.69132	1.79715e-06	intergenic, CG15025 (unknown FlyBase_ID) // intergenic, snoRNA:Me18S-A1374 (unknown FlyBase_ID) // intronic, Dys (FBgn0024242)
3R.15352548	4.39303	1.02063	4.30422	0.000122944	intergenic, CG15025 (unknown FlyBase_ID) // intergenic, snoRNA:Me18S-A1374 (unknown FlyBase_ID) // synonymous, Dys (FBgn0024242)
3R.15447503	4.66675	1.1629	4.01302	0.000300658	intronic, CG6231 (FBgn0038720)
3R.15995333	5.04474	1.13139	4.45889	8.9965e-05	intronic, CG5023 (unknown FlyBase_ID)
3R.15995338	5.05476	1.15076	4.39254	0.00011492	intronic, CG5023 (unknown FlyBase_ID)
3R.15995339	5.05476	1.15076	4.39254	0.00011492	intronic, CG5023 (unknown FlyBase_ID)
3R.16134309	2.93981	0.760332	3.86649	0.000473966	intergenic, CG42668 (FBgn0261550) // intergenic, CG4362 (FBgn0038784)
3R.16304892	4.54746	1.17633	3.86581	0.000459432	intergenic, CG10881 (FBgn0038796) // intergenic, CG4323 (unknown FlyBase_ID) // intronic, CG42801 (FBgn0261970)
3R.16859411	5.08205	1.10676	4.59185	5.46829e-05	intronic, Dhc93AB (FBgn0013812)
3R.17242706	-2.88362	0.722459	-3.9914	0.000344773	intronic, lbl (FBgn0008651)
3R.17244955	3.47715	0.81338	4.27494	0.000134129	intronic, lbl (FBgn0008651)
3R.1760806	4.84686	1.12323	4.31512	0.000119022	intronic, CG34113 (FBgn0083949)
3R.17693887	-2.85518	0.699552	-4.08143	0.000256248	intronic, Cby (FBgn0067317)
3R.1771738	4.75118	1.14078	4.16486	0.000193271	intergenic, CG11373 (unknown FlyBase_ID) // intergenic, CG34113 (FBgn0083949)
3R.1795589	4.41803	1.03506	4.26839	0.000142657	intergenic, CG11373 (unknown FlyBase_ID) // intergenic, Pbprp3 (unknown FlyBase_ID)
3R.1797675	4.41803	1.03506	4.26839	0.000142657	intergenic, CG11373 (unknown FlyBase_ID) // intergenic, Pbprp3 (unknown FlyBase_ID)
3R.17996068	3.221	0.795017	4.05149	0.000279321	intronic, SKIP (FBgn0051163)
3R.17998907	4.64804	1.14633	4.0547	0.000256918	intronic, SKIP (FBgn0051163)
3R.17999039	4.64804	1.14633	4.0547	0.000256918	intronic, SKIP (FBgn0051163)
3R.18025799	4.15378	1.05241	3.94691	0.000363928	intronic, SKIP (FBgn0051163)
3R.18109409	3.79928	0.977205	3.88791	0.000417595	intergenic, Gld2 (FBgn0038934) // intergenic, mir-1010 (unknown FlyBase_ID) // intronic, SKIP (FBgn0051163)
3R.18301786	4.94179	0.910027	5.43038	6.25113e-06	intronic, Nrx-1 (FBgn0038975)
3R.18513093	5.61998	1.01826	5.51919	3.05303e-06	UTR, CG17625 (FBgn0039002)
3R.18575302	4.97318	1.12603	4.41656	9.21076e-05	missense, rumi (unknown FlyBase_ID)
3R.18610706	5.31157	1.06325	4.99558	1.52281e-05	intergenic, CG43095 (unknown FlyBase_ID) // intergenic, CG7031 (unknown FlyBase_ID) // synonymous, CG7029 (FBgn0039026)
3R.18610727	5.32045	1.07973	4.92759	1.99614e-05	intergenic, CG43095 (unknown FlyBase_ID) // intergenic, CG7031 (unknown FlyBase_ID) // synonymous, CG7029 (FBgn0039026)
3R.18611055	3.85172	0.971487	3.96476	0.000334096	intergenic, CG43095 (unknown FlyBase_ID) // intergenic, CG7031 (unknown FlyBase_ID) // missense, CG7029 (FBgn0039026)
3R.18992221	4.1023	0.942561	4.35229	0.000106538	intergenic, CG13829 (FBgn0039059) // intergenic, CG13836 (FBgn0039060)
3R.19243095	5.28516	0.89546	5.90217	9.39003e-07	intergenic, CG4374 (FBgn0039078)
3R.19263674	5.31251	1.06312	4.99708	1.51588e-05	intergenic, CG4374 (FBgn0039078)
3R.19498798	4.54104	1.15818	3.92083	0.000379601	intergenic, CG13822 (unknown FlyBase_ID) // intergenic, CG31145 (FBgn0051145)
3R.19712739	4.11976	0.946167	4.35416	0.000110785	intronic, Pli (FBgn0025574)
3R.19713614	3.43131	0.870436	3.94206	0.000356902	intronic, Pli (FBgn0025574)
3R.20061434	3.46689	0.872017	3.97572	0.000334902	intronic, mask (FBgn0043884)
3R.20503624	3.68757	0.92703	3.97784	0.000345047	intergenic, CG13627 (unknown FlyBase_ID) // intergenic, CG42720 (FBgn0261637) // intronic, slo (FBgn0003429)
3R.20503977	3.43034	0.87609	3.91551	0.000398362	intergenic, CG13627 (unknown FlyBase_ID) // intergenic, CG42720 (FBgn0261637) // intronic, slo (FBgn0003429)
3R.20504012	3.4765	0.865441	4.01702	0.000286863	intergenic, CG13627 (unknown FlyBase_ID) // intergenic, CG42720 (FBgn0261637) // intronic, slo (FBgn0003429)
3R.20548666	4.79262	1.12967	4.24249	0.000147692	intronic, tok (unknown FlyBase_ID)
3R.20683847	3.96304	0.890188	4.45191	8.29389e-05	missense, CG31105 (FBgn0051105)
3R.20818055	3.92705	0.901534	4.35597	0.000115463	intergenic, tnc (FBgn0039257)
3R.20835761	4.26067	1.0361	4.11221	0.000217002	intronic, tnc (FBgn0039257)
3R.20835862	4.26987	1.05268	4.05621	0.000265265	intronic, tnc (FBgn0039257)
3R.20835901	4.26987	1.05268	4.05621	0.000265265	intronic, tnc (FBgn0039257)
3R.20835960	4.26067	1.0361	4.11221	0.000217002	intronic, tnc (FBgn0039257)
3R.20835961	4.26067	1.0361	4.11221	0.000217002	intronic, tnc (FBgn0039257)
3R.20835989	4.26067	1.0361	4.11221	0.000217002	intronic, tnc (FBgn0039257)
3R.20836061	4.26067	1.0361	4.11221	0.000217002	intronic, tnc (FBgn0039257)
3R.21098665	5.28662	1.0667	4.95604	1.71827e-05	intronic, CG11889 (unknown FlyBase_ID) // intronic, CG11891 (FBgn0039309)
3R.21199936	3.39756	0.82267	4.12991	0.000205988	intergenic, CG11910 (unknown FlyBase_ID) // intergenic, CG11913 (FBgn0039331) // intronic, Fur1 (unknown FlyBase_ID)
3R.21430810	4.11548	1.00905	4.07855	0.000248588	intronic, msi (FBgn0011666) // intronic, ymp (FBgn0039345)
3R.21470236	3.54693	0.827675	4.28542	0.00014187	intronic, jigr1 (FBgn0039350)
3R.21470327	4.96669	1.12685	4.4076	9.45848e-05	intronic, jigr1 (FBgn0039350)
3R.21535488	3.9939	0.987887	4.04287	0.000286324	intronic, LpR2 (FBgn0051092)
3R.21536885	3.91517	0.981666	3.98828	0.000322961	intronic, LpR2 (FBgn0051092)
3R.21537901	3.96342	0.958924	4.1332	0.000204003	intronic, LpR2 (FBgn0051092)
3R.21647464	3.02794	0.716781	4.22437	0.000162353	intergenic, CG14354 (FBgn0039376) // intergenic, Mst57Dc (FBgn0011670)
3R.21657843	3.59712	0.933674	3.85265	0.000477072	UTR, Mst57Da (FBgn0011668)
3R.21658016	3.30606	0.808125	4.09103	0.000239724	missense, Mst57Da (FBgn0011668) // missense, alpha4GT2 (FBgn0039378)
3R.21718356	3.13427	0.766905	4.08691	0.000242616	synonymous, Lnk (unknown FlyBase_ID)
3R.21718391	3.16809	0.823764	3.84587	0.000486416	missense, Lnk (unknown FlyBase_ID)
3R.21731057	4.57023	1.17371	3.89383	0.00042396	intergenic, CG31089 (unknown FlyBase_ID) // intergenic, CG42235 (FBgn0250757)
3R.21757437	4.21888	0.909389	4.63925	8.03037e-05	missense, CcapR (FBgn0039396) // missense, CG34024 (unknown FlyBase_ID)
3R.21789311	3.80191	0.976921	3.89172	0.000413013	missense, boss (unknown FlyBase_ID)
3R.21907568	3.42186	0.888214	3.85252	0.000477248	intronic, dys (FBgn0039411)
3R.21909005	4.12699	0.868642	4.75108	3.395e-05	intronic, dys (FBgn0039411)
3R.21909379	3.38925	0.760846	4.45459	8.6481e-05	intronic, dys (FBgn0039411)
3R.22030418	4.98113	1.10957	4.48924	7.42349e-05	intergenic, CG12290 (FBgn0039419) // intergenic, CG34129 (unknown FlyBase_ID)
3R.22030428	4.98968	1.12739	4.42588	9.40823e-05	intergenic, CG12290 (FBgn0039419) // intergenic, CG34129 (unknown FlyBase_ID)
3R.22035456	4.60027	1.15167	3.99442	0.000306433	intergenic, CG12290 (FBgn0039419) // intergenic, CG34129 (unknown FlyBase_ID)
3R.22036978	4.44667	0.806495	5.51357	3.10634e-06	intergenic, CG12290 (FBgn0039419) // intergenic, CG34129 (unknown FlyBase_ID)
3R.22037307	3.57004	0.854798	4.17647	0.000179559	intergenic, CG12290 (FBgn0039419) // intergenic, CG34129 (unknown FlyBase_ID)
3R.22037308	3.57004	0.854798	4.17647	0.000179559	intergenic, CG12290 (FBgn0039419) // intergenic, CG34129 (unknown FlyBase_ID)
3R.22609581	3.58962	0.816182	4.39807	9.72935e-05	intergenic, CG42789 (unknown FlyBase_ID)
3R.23258172	3.6271	0.720849	5.0317	2.1302e-05	intergenic, CG13978 (unknown FlyBase_ID) // intergenic, side (FBgn0016061)
3R.23452523	4.25379	0.940386	4.52346	6.70499e-05	intergenic, CG5611 (FBgn0039531) // intergenic, CG5612 (FBgn0039529) // intergenic, Tusp (FBgn0039530)
3R.23468899	4.91913	0.968332	5.08	1.25968e-05	intergenic, CG31058 (unknown FlyBase_ID) // intergenic, mir-1001 (unknown FlyBase_ID) // intronic, tau (unknown FlyBase_ID)
3R.23488331	2.90097	0.725367	3.99932	0.000312814	intergenic, CG18437 (FBgn0039536) // intergenic, Mlc1 (unknown FlyBase_ID)
3R.23813378	3.26103	0.685675	4.75594	3.55157e-05	intronic, betaTub97EF (FBgn0003890)
3R.23916312	5.12273	1.25524	4.08106	0.00037832	intergenic, CG34354 (FBgn0085383) // intergenic, CG34362 (FBgn0085391)
3R.23926709	5.2612	1.08799	4.83571	2.6326e-05	intergenic, CG34354 (FBgn0085383) // intergenic, CG34362 (FBgn0085391)
3R.23927388	3.86464	0.987215	3.91469	0.000399303	intergenic, CG34354 (FBgn0085383) // intergenic, CG34362 (FBgn0085391)
3R.23952503	3.52462	0.87052	4.04887	0.000281429	intergenic, CG34354 (FBgn0085383) // intergenic, CG34362 (FBgn0085391)
3R.23996141	4.29052	1.05027	4.08514	0.000243864	intronic, CG34354 (FBgn0085383)
3R.24013702	5.2612	1.08799	4.83571	2.6326e-05	intronic, CG34354 (FBgn0085383)
3R.24108034	3.61836	0.93118	3.88578	0.000433877	intergenic, CG34436 (FBgn0085465) // intergenic, CG43124 (unknown FlyBase_ID)
3R.24108078	3.61836	0.93118	3.88578	0.000433877	intergenic, CG34436 (FBgn0085465) // intergenic, CG43124 (unknown FlyBase_ID)
3R.24120101	5.2612	1.08799	4.83571	2.6326e-05	synonymous, CG17856 (unknown FlyBase_ID)
3R.24125948	2.96305	0.75981	3.89973	0.00044683	intergenic, CG12516 (unknown FlyBase_ID) // intergenic, CG17856 (FBgn0039576)
3R.24133101	5.10553	0.810976	6.29553	3.56886e-07	intergenic, CG12516 (unknown FlyBase_ID) // intergenic, larp (FBgn0260724)
3R.24134262	2.98436	0.731686	4.07875	0.000248441	intergenic, CG12516 (unknown FlyBase_ID) // intergenic, larp (FBgn0260724)
3R.24134324	3.63096	0.810941	4.47746	7.688e-05	intergenic, CG12516 (unknown FlyBase_ID) // intergenic, larp (FBgn0260724)
3R.24134338	3.63096	0.810941	4.47746	7.688e-05	intergenic, CG12516 (unknown FlyBase_ID) // intergenic, larp (FBgn0260724)
3R.24134340	3.63096	0.810941	4.47746	7.688e-05	intergenic, CG12516 (unknown FlyBase_ID) // intergenic, larp (FBgn0260724)
3R.24138022	4.14739	0.97052	4.27337	0.000146939	intergenic, CG12516 (unknown FlyBase_ID) // intergenic, larp (FBgn0260724)
3R.24140858	4.14647	0.953983	4.34649	0.000113324	intergenic, CG12516 (unknown FlyBase_ID) // intergenic, larp (FBgn0260724)
3R.24201443	3.47264	0.830517	4.1813	0.000184194	intergenic, Or98b (unknown FlyBase_ID) // intergenic, beat-VI (unknown FlyBase_ID)
3R.24201545	3.47264	0.830517	4.1813	0.000184194	intergenic, Or98b (unknown FlyBase_ID) // intergenic, beat-VI (unknown FlyBase_ID)
3R.24201602	3.47264	0.830517	4.1813	0.000184194	intergenic, Or98b (unknown FlyBase_ID) // intergenic, beat-VI (unknown FlyBase_ID)
3R.24224906	5.2612	1.08799	4.83571	2.6326e-05	intergenic, Or98b (unknown FlyBase_ID) // intergenic, beat-VI (unknown FlyBase_ID)
3R.24267610	5.2612	1.08799	4.83571	2.6326e-05	intronic, beat-VI (unknown FlyBase_ID)
3R.24395536	4.31381	1.04754	4.11803	0.000221591	intergenic, CG12413 (FBgn0039588) // intergenic, fkh (FBgn0000659)
3R.24797725	4.43972	1.02973	4.31152	0.000125639	intergenic, CG1443 (unknown FlyBase_ID) // intergenic, CG14521 (unknown FlyBase_ID)
3R.24799408	5.00116	1.05172	4.75521	3.35317e-05	intergenic, CG1443 (unknown FlyBase_ID) // intergenic, CG14521 (unknown FlyBase_ID)
3R.24902808	4.97788	1.10999	4.48462	7.52617e-05	intronic, CG11873 (FBgn0039633)
3R.24904368	5.04012	1.13431	4.44334	9.41209e-05	intronic, CG11873 (FBgn0039633)
3R.24904485	5.1111	1.10824	4.61189	5.15054e-05	intronic, CG11873 (FBgn0039633)
3R.24997181	5.11615	1.08955	4.69566	3.79334e-05	intergenic, CG11898 (FBgn0039645) // intergenic, CG14509 (FBgn0039647)
3R.25187634	5.41243	1.06659	5.07454	1.28066e-05	intergenic, Cnx99A (FBgn0015622) // intergenic, Ptp99A (FBgn0004369)
3R.25208064	3.82336	0.924033	4.13768	0.000217847	intergenic, Ptp99A (FBgn0004369)
3R.25240646	4.94291	1.12983	4.37491	0.000104195	intergenic, Ptp99A (FBgn0004369)
3R.25243584	5.53699	1.04816	5.28259	6.81889e-06	intronic, Ptp99A (FBgn0004369)
3R.25320076	4.58443	1.17213	3.9112	0.000403325	intergenic, CG11501 (unknown FlyBase_ID) // intergenic, CG2010 (unknown FlyBase_ID)
3R.25320630	4.57927	1.154	3.96819	0.000330783	UTR, CG2010 (unknown FlyBase_ID)
3R.25337015	4.27153	0.94722	4.50954	8.71283e-05	intergenic, CG2014 (FBgn0039669) // intergenic, Trc8 (unknown FlyBase_ID)
3R.25499255	4.89977	1.11987	4.37528	0.00010408	intronic, ppk19 (unknown FlyBase_ID)
3R.25621678	5.40507	1.05008	5.14727	9.57247e-06	synonymous, CG7837 (unknown FlyBase_ID)
3R.25688681	4.57343	1.17345	3.89743	0.0004196	intergenic, snoRNA:Me28S-A2564 (unknown FlyBase_ID) // intergenic, snoRNA:Or-CD8 (unknown FlyBase_ID) // synonymous, RpS8 (FBgn0039713)
3R.25690151	4.56693	1.15535	3.95284	0.00034589	synonymous, CG7816 (FBgn0039714)
3R.25690157	4.56693	1.15535	3.95284	0.00034589	missense, CG7816 (FBgn0039714)
3R.25731575	4.56693	1.15535	3.95284	0.00034589	UTR, CG15515 (unknown FlyBase_ID)
3R.25787470	5.2969	1.02672	5.15903	1.06818e-05	synonymous, Takr99D (FBgn0004622)
3R.25985519	3.79885	0.977251	3.88728	0.000418352	intergenic, CG11498 (FBgn0039749)
3R.25985551	3.79885	0.977251	3.88728	0.000418352	intergenic, CG11498 (FBgn0039749)
3R.26045165	2.87922	0.724752	3.9727	0.000337835	intergenic, CG9737 (unknown FlyBase_ID) // intergenic, CecC (unknown FlyBase_ID)
3R.26061372	3.809	0.976154	3.90205	0.000400844	intergenic, CG9737 (unknown FlyBase_ID) // intergenic, CecC (unknown FlyBase_ID)
3R.26215897	3.99879	0.954837	4.18792	0.000173584	synonymous, Fer2LCH (unknown FlyBase_ID)
3R.26655265	4.58695	0.996652	4.60236	5.02964e-05	intronic, CG15544 (FBgn0039804)
3R.26655284	4.58695	0.996652	4.60236	5.02964e-05	intronic, CG15544 (FBgn0039804)
3R.26656654	3.4671	0.883187	3.92567	0.000386884	intronic, CG15544 (FBgn0039804)
3R.26656657	3.88618	0.917371	4.23622	0.000163713	intronic, CG15544 (FBgn0039804)
3R.26657597	3.38868	0.735342	4.60831	5.20601e-05	intronic, CG15544 (FBgn0039804)
3R.26753715	4.80882	1.12776	4.26405	0.000138537	intronic, Ptx1 (FBgn0020912)
3R.26826656	4.90814	0.953205	5.1491	9.51916e-06	intergenic, CG31007 (unknown FlyBase_ID) // intergenic, CG33773 (FBgn0053773) // intronic, 5-HT7 (unknown FlyBase_ID)
3R.26838751	3.77299	0.980031	3.84987	0.000466118	intergenic, CG31007 (unknown FlyBase_ID) // intergenic, CG33773 (FBgn0053773) // intronic, 5-HT7 (unknown FlyBase_ID)
3R.26866448	3.79371	0.911022	4.16424	0.00019362	intronic, CanA1 (FBgn0010015)
3R.26889906	5.06896	1.09566	4.62641	4.67738e-05	intergenic, Sox100B (unknown FlyBase_ID) // intergenic, dco (unknown FlyBase_ID)
3R.26890440	5.06896	1.09566	4.62641	4.67738e-05	intergenic, Sox100B (unknown FlyBase_ID) // intergenic, dco (unknown FlyBase_ID)
3R.26891066	5.06896	1.09566	4.62641	4.67738e-05	intergenic, Sox100B (unknown FlyBase_ID) // intergenic, dco (unknown FlyBase_ID)
3R.26891135	5.08185	1.1123	4.56878	5.85799e-05	UTR, Sox100B (unknown FlyBase_ID)
3R.27032441	3.41672	0.778124	4.39097	9.49168e-05	intronic, chp (unknown FlyBase_ID)
3R.27032476	2.79937	0.727925	3.84569	0.000486667	intronic, chp (unknown FlyBase_ID)
3R.27032515	3.41672	0.778124	4.39097	9.49168e-05	missense, chp (unknown FlyBase_ID)
3R.27033325	2.98741	0.702712	4.25126	0.000150025	intronic, chp (unknown FlyBase_ID)
3R.27033340	2.79498	0.710028	3.93644	0.000362783	intronic, chp (unknown FlyBase_ID)
3R.27033415	2.84711	0.705673	4.0346	0.000272489	missense, chp (unknown FlyBase_ID)
3R.27033980	2.95039	0.742051	3.976	0.000346866	intronic, chp (unknown FlyBase_ID)
3R.27034298	3.41672	0.778124	4.39097	9.49168e-05	intronic, chp (unknown FlyBase_ID)
3R.27034304	3.41672	0.778124	4.39097	9.49168e-05	intronic, chp (unknown FlyBase_ID)
3R.27472630	4.2894	0.919134	4.66679	4.13982e-05	intergenic, kek6 (unknown FlyBase_ID) // intergenic, pasha (unknown FlyBase_ID)
3R.27472663	4.2894	0.919134	4.66679	4.13982e-05	intergenic, kek6 (unknown FlyBase_ID) // intergenic, pasha (unknown FlyBase_ID)
3R.27472682	4.2894	0.919134	4.66679	4.13982e-05	intergenic, kek6 (unknown FlyBase_ID) // intergenic, pasha (unknown FlyBase_ID)
3R.27472772	4.2894	0.919134	4.66679	4.13982e-05	intergenic, kek6 (unknown FlyBase_ID) // intergenic, pasha (unknown FlyBase_ID)
3R.27472837	4.2894	0.919134	4.66679	4.13982e-05	intergenic, kek6 (unknown FlyBase_ID) // intergenic, pasha (unknown FlyBase_ID)
3R.27565232	3.73957	0.90068	4.15194	0.000193039	intronic, Ef1alpha100E (unknown FlyBase_ID)
3R.27681330	5.26952	1.33535	3.94616	0.000485373	intronic, heph (FBgn0011224)
3R.3880640	3.39824	0.856014	3.96984	0.00035303	intergenic, CG43061 (FBgn0262363) // intergenic, CG7918 (unknown FlyBase_ID) // intergenic, CG43060 (FBgn0262362)
3R.4348614	4.84686	1.12323	4.31512	0.000119022	missense, CG31454 (unknown FlyBase_ID)
3R.4348621	4.84686	1.12323	4.31512	0.000119022	missense, CG31454 (unknown FlyBase_ID)
3R.4801564	2.88796	0.754548	3.82741	0.000497289	intergenic, CG11966 (FBgn0037645) // intergenic, CG11967 (unknown FlyBase_ID)
3R.5080013	4.80992	1.14635	4.19587	0.000176501	synonymous, CR16735 (unknown FlyBase_ID)
3R.5092611	3.34598	0.718801	4.65495	4.79044e-05	UTR, Aats-trp (unknown FlyBase_ID)
3R.5092700	3.41777	0.775715	4.40597	9.50429e-05	intergenic, Aats-trp (unknown FlyBase_ID) // intergenic, Vps16A (unknown FlyBase_ID)
3R.8057850	4.08519	1.05555	3.8702	0.000439537	missense, Pglym87 (unknown FlyBase_ID)
3R.8069832	3.60356	0.79795	4.51602	6.52389e-05	intergenic, CG3942 (FBgn0038008) // intergenic, Cyp313a3 (unknown FlyBase_ID)
3R.8084644	4.46308	1.01215	4.40949	8.98023e-05	intronic, svp (FBgn0003651)
3R.8084650	4.46308	1.01215	4.40949	8.98023e-05	intronic, svp (FBgn0003651)
3R.8346464	3.32211	0.806243	4.12048	0.000220012	intronic, Octbeta3R (FBgn0250910)
3R.8384202	5.20579	1.11892	4.6525	5.11675e-05	intronic, Octbeta2R (FBgn0038063)
3R.8391205	5.12872	1.10592	4.63754	4.77051e-05	intergenic, Octbeta2R (FBgn0038063)
3R.8391332	2.86558	0.735605	3.89554	0.00042188	intergenic, Octbeta2R (FBgn0038063)
3R.8394727	5.12872	1.10592	4.63754	4.77051e-05	intergenic, Octbeta2R (FBgn0038063)
3R.8409502	5.12872	1.10592	4.63754	4.77051e-05	intergenic, Octbeta2R (FBgn0038063)
3R.8418077	3.23172	0.816672	3.95718	0.000353309	intergenic, Octbeta2R (FBgn0038063)
3R.8429482	4.18122	1.06279	3.93418	0.000377521	intergenic, Octbeta2R (FBgn0038063) // intergenic, Vha55 (FBgn0005671)
3R.8429493	4.18122	1.06279	3.93418	0.000377521	intergenic, Octbeta2R (FBgn0038063) // intergenic, Vha55 (FBgn0005671)
3R.8435592	3.74753	0.899761	4.16503	0.000185728	intergenic, Octbeta2R (FBgn0038063) // intergenic, Vha55 (FBgn0005671)
3R.8437314	4.30143	0.934175	4.60452	5.2652e-05	intergenic, Octbeta2R (FBgn0038063) // intergenic, Vha55 (FBgn0005671)
3R.8437345	4.30143	0.934175	4.60452	5.2652e-05	intergenic, Octbeta2R (FBgn0038063) // intergenic, Vha55 (FBgn0005671)
3R.8437459	4.99672	0.974584	5.12703	1.17545e-05	intergenic, Octbeta2R (FBgn0038063) // intergenic, Vha55 (FBgn0005671)
3R.8441900	3.85529	0.835947	4.61189	5.15066e-05	intergenic, Octbeta2R (FBgn0038063) // intergenic, Vha55 (FBgn0005671)
3R.8441911	3.85529	0.835947	4.61189	5.15066e-05	intergenic, Octbeta2R (FBgn0038063) // intergenic, Vha55 (FBgn0005671)
3R.8442013	4.67089	0.882026	5.29563	6.55437e-06	intergenic, Octbeta2R (FBgn0038063) // intergenic, Vha55 (FBgn0005671)
3R.8443223	4.30143	0.934175	4.60452	5.2652e-05	intergenic, Octbeta2R (FBgn0038063) // intergenic, Vha55 (FBgn0005671)
3R.8444045	3.75603	0.915473	4.10283	0.000231626	intergenic, Octbeta2R (FBgn0038063) // intergenic, Vha55 (FBgn0005671)
3R.8444047	3.75603	0.915473	4.10283	0.000231626	intergenic, Octbeta2R (FBgn0038063) // intergenic, Vha55 (FBgn0005671)
3R.8444408	3.85615	0.970997	3.97133	0.000327769	intergenic, Octbeta2R (FBgn0038063) // intergenic, Vha55 (FBgn0005671)
3R.8455689	5.12872	1.10592	4.63754	4.77051e-05	UTR, CG6359 (FBgn0038065)
3R.8467903	3.79478	0.910895	4.16598	0.000192634	UTR, CG6753 (FBgn0038070)
3R.8472904	4.12201	0.869317	4.74167	3.49222e-05	intergenic, CG6234 (unknown FlyBase_ID) // intergenic, CG6753 (FBgn0038070)
3R.8479292	5.12046	1.08899	4.70204	3.7207e-05	intergenic, CG6225 (FBgn0038072) // intergenic, CG6234 (unknown FlyBase_ID)
3R.8483118	5.12872	1.10592	4.63754	4.77051e-05	intronic, CG6225 (FBgn0038072)
3R.8486880	4.12201	0.869317	4.74167	3.49222e-05	intergenic, CG14395 (FBgn0038073) // intergenic, CG6225 (FBgn0038072)
3R.8487550	5.12872	1.10592	4.63754	4.77051e-05	intergenic, CG14395 (FBgn0038073) // intergenic, CG6225 (FBgn0038072)
3R.8488468	4.69329	0.895788	5.23928	8.40169e-06	intergenic, CG14395 (FBgn0038073) // intergenic, CG6225 (FBgn0038072)
3R.8494403	4.24871	0.941043	4.5149	6.87803e-05	UTR, CG14395 (FBgn0038073)
3R.8494475	4.33584	0.935414	4.63521	5.07839e-05	UTR, CG14395 (FBgn0038073)
3R.8516276	5.47988	0.878099	6.24062	3.72634e-07	missense, Su(fu) (unknown FlyBase_ID)
3R.8517655	3.85049	0.988792	3.89414	0.000423587	intronic, CG31347 (FBgn0051347) // intronic, Arp87C (FBgn0011745)
3R.8520528	5.47988	0.878099	6.24062	3.72634e-07	UTR, CG14391 (unknown FlyBase_ID)
3R.8521704	5.09487	0.812202	6.27291	3.37991e-07	intronic, CG14394 (FBgn0038079)
3R.8523300	5.47988	0.878099	6.24062	3.72634e-07	intronic, Past1 (unknown FlyBase_ID)
3R.8537980	4.36288	0.939439	4.64413	4.94621e-05	UTR, mus308 (FBgn0002905)
3R.8538952	4.30143	0.934175	4.60452	5.2652e-05	UTR, Men (unknown FlyBase_ID)
3R.8538954	4.30143	0.934175	4.60452	5.2652e-05	UTR, Men (unknown FlyBase_ID)
3R.8538956	4.30143	0.934175	4.60452	5.2652e-05	UTR, Men (unknown FlyBase_ID)
3R.8538978	4.30143	0.934175	4.60452	5.2652e-05	UTR, Men (unknown FlyBase_ID)
3R.8543145	5.47988	0.878099	6.24062	3.72634e-07	intronic, Men (unknown FlyBase_ID)
3R.8543650	6.63286	0.86338	7.68243	6.22958e-09	intronic, Men (unknown FlyBase_ID)
3R.8544641	5.47988	0.878099	6.24062	3.72634e-07	intronic, Men (unknown FlyBase_ID)
3R.8548029	5.47988	0.878099	6.24062	3.72634e-07	UTR, Men (unknown FlyBase_ID)
3R.8548098	4.64811	0.922439	5.03893	1.52936e-05	UTR, Men (unknown FlyBase_ID)
3R.8548506	4.46879	0.911452	4.90294	2.15014e-05	intergenic, CG5724 (FBgn0038082) // intergenic, Men (unknown FlyBase_ID)
3R.8548635	4.43931	0.823467	5.391	4.90723e-06	intergenic, CG5724 (FBgn0038082) // intergenic, Men (unknown FlyBase_ID)
3R.8550624	5.47988	0.878099	6.24062	3.72634e-07	intergenic, CG5724 (FBgn0038082) // intergenic, Men (unknown FlyBase_ID)
3R.8552773	5.47988	0.878099	6.24062	3.72634e-07	intergenic, CG5724 (FBgn0038082) // intergenic, Men (unknown FlyBase_ID)
3R.8555320	3.47106	0.814102	4.26366	0.000138697	intergenic, CG5724 (FBgn0038082) // intergenic, Men (unknown FlyBase_ID)
3R.8555614	2.7527	0.611076	4.50468	7.09035e-05	intergenic, CG5724 (FBgn0038082) // intergenic, Men (unknown FlyBase_ID)
3R.8557475	2.92035	0.723141	4.03843	0.00027931	intergenic, CG5724 (FBgn0038082) // intergenic, Men (unknown FlyBase_ID)
3R.8557532	2.9168	0.745982	3.91002	0.000418773	intergenic, CG5724 (FBgn0038082) // intergenic, Men (unknown FlyBase_ID)
3R.8558913	4.20083	0.786939	5.33818	5.7605e-06	intergenic, CG5724 (FBgn0038082) // intergenic, Men (unknown FlyBase_ID)
3R.8562776	5.37213	0.913996	5.87763	1.24165e-06	intergenic, CG5724 (FBgn0038082) // intergenic, Men (unknown FlyBase_ID)
3R.8563834	3.8424	0.855087	4.49358	7.71166e-05	intergenic, CG5724 (FBgn0038082) // intergenic, Men (unknown FlyBase_ID)
3R.8563930	4.13302	0.797131	5.18487	9.17002e-06	intergenic, CG5724 (FBgn0038082) // intergenic, Men (unknown FlyBase_ID)
3R.8563999	4.13302	0.797131	5.18487	9.17002e-06	intergenic, CG5724 (FBgn0038082) // intergenic, Men (unknown FlyBase_ID)
3R.8564053	3.50058	0.827159	4.23205	0.000158731	intergenic, CG5724 (FBgn0038082) // intergenic, Men (unknown FlyBase_ID)
3R.8568179	4.12826	0.797836	5.17431	9.46822e-06	synonymous, CG5999 (unknown FlyBase_ID)
3R.8568266	4.12826	0.797836	5.17431	9.46822e-06	synonymous, CG5999 (unknown FlyBase_ID)
3R.8569139	4.12826	0.797836	5.17431	9.46822e-06	synonymous, CG5999 (FBgn0038083)
3R.8569336	4.1371	0.812419	5.09233	1.30389e-05	synonymous, CG5999 (FBgn0038083)
3R.8570769	5.50101	0.891163	6.17285	5.14195e-07	intergenic, CG5999 (FBgn0038083) // intergenic, beat-Vc (FBgn0038084)
3R.8580495	5.0392	0.822064	6.12993	5.20838e-07	missense, beat-Vc (FBgn0038084)
3R.8581058	3.06836	0.735162	4.17372	0.000188325	intergenic, beat-Vc (FBgn0038084)
3R.8581592	3.29372	0.834317	3.94781	0.000350991	intergenic, beat-Vc (FBgn0038084)
3R.8584472	5.0392	0.822064	6.12993	5.20838e-07	intergenic, beat-Vc (FBgn0038084)
3R.8584841	3.40692	0.73293	4.64835	4.61874e-05	intergenic, beat-Vc (FBgn0038084)
3R.8584902	3.40692	0.73293	4.64835	4.61874e-05	intergenic, beat-Vc (FBgn0038084)
3R.8584942	3.40692	0.73293	4.64835	4.61874e-05	intergenic, beat-Vc (FBgn0038084)
3R.8585185	3.39176	0.840012	4.03775	0.000279861	intergenic, beat-Vc (FBgn0038084)
3R.8585187	3.39176	0.840012	4.03775	0.000279861	intergenic, beat-Vc (FBgn0038084)
3R.8590407	4.55077	0.952718	4.77663	3.14432e-05	intergenic, beat-Vc (FBgn0038084)
3R.8592707	5.47988	0.878099	6.24062	3.72634e-07	intergenic, beat-Vc (FBgn0038084)
3R.8598537	4.30143	0.934175	4.60452	5.2652e-05	intergenic, beat-Vc (FBgn0038084)
3R.8602366	3.43224	0.887069	3.86919	0.00045501	intergenic, beat-Vc (FBgn0038084)
3R.8602696	3.43224	0.887069	3.86919	0.00045501	intergenic, beat-Vc (FBgn0038084)
3R.8602763	3.43224	0.887069	3.86919	0.00045501	intergenic, beat-Vc (FBgn0038084)
3R.8603298	3.6874	0.857314	4.30111	0.000129556	intergenic, beat-Vc (FBgn0038084)
3R.8604062	5.06173	0.821838	6.15904	5.358e-07	intergenic, CG31345 (FBgn0051345) // intergenic, beat-Vc (FBgn0038084)
3R.8605281	4.39213	0.766127	5.73291	2.11924e-06	intergenic, CG31345 (FBgn0051345) // intergenic, beat-Vc (FBgn0038084)
3R.8606579	5.02436	0.857446	5.85968	1.45819e-06	intergenic, CG31345 (FBgn0051345) // intergenic, beat-Vc (FBgn0038084)
3R.8606659	5.09682	0.811851	6.27803	3.328e-07	intergenic, CG31345 (FBgn0051345) // intergenic, beat-Vc (FBgn0038084)
3R.8607398	3.63487	0.81044	4.48505	7.51642e-05	intergenic, CG31345 (FBgn0051345) // intergenic, beat-Vc (FBgn0038084)
3R.8608426	2.90111	0.752573	3.85492	0.000489786	intergenic, CG31345 (FBgn0051345) // intergenic, beat-Vc (FBgn0038084)
3R.8608431	2.90111	0.752573	3.85492	0.000489786	intergenic, CG31345 (FBgn0051345) // intergenic, beat-Vc (FBgn0038084)
3R.8609630	3.6874	0.857314	4.30111	0.000129556	intergenic, CG31345 (FBgn0051345) // intergenic, beat-Vc (FBgn0038084)
3R.8609735	3.6874	0.857314	4.30111	0.000129556	intergenic, CG31345 (FBgn0051345) // intergenic, beat-Vc (FBgn0038084)
3R.8609778	3.6874	0.857314	4.30111	0.000129556	intergenic, CG31345 (FBgn0051345) // intergenic, beat-Vc (FBgn0038084)
3R.8609789	3.82526	0.914204	4.18426	0.000190369	intergenic, CG31345 (FBgn0051345) // intergenic, beat-Vc (FBgn0038084)
3R.8610014	5.09682	0.811851	6.27803	3.328e-07	intergenic, CG31345 (FBgn0051345) // intergenic, beat-Vc (FBgn0038084)
3R.8611051	5.09682	0.811851	6.27803	3.328e-07	intergenic, CG31345 (FBgn0051345) // intergenic, beat-Vc (FBgn0038084)
3R.8611504	3.69285	0.873117	4.2295	0.000166944	intergenic, CG31345 (FBgn0051345) // intergenic, beat-Vc (FBgn0038084)
3R.8614444	5.10288	0.825805	6.17928	5.04436e-07	intergenic, CG31345 (FBgn0051345) // intergenic, beat-Vc (FBgn0038084)
3R.8614566	3.74962	0.916223	4.09247	0.000238716	intergenic, CG31345 (FBgn0051345) // intergenic, beat-Vc (FBgn0038084)
3R.8628786	3.43224	0.887069	3.86919	0.00045501	intergenic, CG31345 (FBgn0051345) // intergenic, beat-Vc (FBgn0038084)
3R.8637210	5.09682	0.811851	6.27803	3.328e-07	missense, CG31345 (unknown FlyBase_ID)
3R.8638728	4.3509	0.843415	5.15867	1.1554e-05	intronic, CG31345 (FBgn0051345)
3R.8639025	3.69285	0.873117	4.2295	0.000166944	intronic, CG31345 (FBgn0051345)
3R.8639034	3.69285	0.873117	4.2295	0.000166944	intronic, CG31345 (FBgn0051345)
3R.8641382	5.09682	0.811851	6.27803	3.328e-07	intronic, CG31345 (FBgn0051345)
3R.8642402	5.09682	0.811851	6.27803	3.328e-07	intronic, CG31345 (FBgn0051345)
3R.8644073	3.54989	0.761383	4.66242	4.19487e-05	intergenic, CG31345 (FBgn0051345) // intergenic, beat-Va (FBgn0038087)
3R.8646044	4.70462	0.700775	6.71346	8.98075e-08	intergenic, CG31345 (FBgn0051345) // intergenic, beat-Va (FBgn0038087)
3R.8646119	4.26454	0.701614	6.07818	5.46464e-07	intergenic, CG31345 (FBgn0051345) // intergenic, beat-Va (FBgn0038087)
3R.8647672	5.39004	0.771703	6.98461	5.49451e-08	intergenic, CG31345 (FBgn0051345) // intergenic, beat-Va (FBgn0038087)
3R.8648231	3.72507	0.83622	4.45465	7.84392e-05	intergenic, CG31345 (FBgn0051345) // intergenic, beat-Va (FBgn0038087)
3R.8648234	3.72507	0.83622	4.45465	7.84392e-05	intergenic, CG31345 (FBgn0051345) // intergenic, beat-Va (FBgn0038087)
3R.8648238	3.72507	0.83622	4.45465	7.84392e-05	intergenic, CG31345 (FBgn0051345) // intergenic, beat-Va (FBgn0038087)
3R.8648572	4.44773	0.806334	5.51599	3.08331e-06	intergenic, CG31345 (FBgn0051345) // intergenic, beat-Va (FBgn0038087)
3R.8649522	5.09682	0.811851	6.27803	3.328e-07	intergenic, CG31345 (FBgn0051345) // intergenic, beat-Va (FBgn0038087)
3R.8651559	4.80247	0.763023	6.294	3.17128e-07	intergenic, CG31345 (FBgn0051345) // intergenic, beat-Va (FBgn0038087)
3R.8652446	5.09682	0.811851	6.27803	3.328e-07	intergenic, CG31345 (FBgn0051345) // intergenic, beat-Va (FBgn0038087)
3R.8652828	3.76115	0.732667	5.13351	9.98486e-06	intergenic, CG31345 (FBgn0051345) // intergenic, beat-Va (FBgn0038087)
3R.8652889	4.09866	0.744537	5.50498	3.47132e-06	intergenic, CG31345 (FBgn0051345) // intergenic, beat-Va (FBgn0038087)
3R.8652995	4.09866	0.744537	5.50498	3.47132e-06	intergenic, CG31345 (FBgn0051345) // intergenic, beat-Va (FBgn0038087)
3R.8654533	4.80469	0.880165	5.45885	4.35259e-06	intergenic, CG31345 (FBgn0051345) // intergenic, beat-Va (FBgn0038087)
3R.8655716	3.51542	0.825358	4.25927	0.000146536	intergenic, CG31345 (FBgn0051345) // intergenic, beat-Va (FBgn0038087)
3R.8657205	3.51542	0.825358	4.25927	0.000146536	intergenic, CG31345 (FBgn0051345) // intergenic, beat-Va (FBgn0038087)
3R.8657635	3.26667	0.796119	4.10325	0.000240628	intergenic, CG31345 (FBgn0051345) // intergenic, beat-Va (FBgn0038087)
3R.8657811	3.43879	0.728665	4.71931	3.73447e-05	intergenic, CG31345 (FBgn0051345) // intergenic, beat-Va (FBgn0038087)
3R.8657833	3.43879	0.728665	4.71931	3.73447e-05	intergenic, CG31345 (FBgn0051345) // intergenic, beat-Va (FBgn0038087)
3R.8662812	3.09923	0.712729	4.34839	0.000107785	intergenic, CG31345 (FBgn0051345) // intergenic, beat-Va (FBgn0038087)
3R.8662903	2.85985	0.707635	4.04141	0.000340725	intergenic, CG31345 (FBgn0051345) // intergenic, beat-Va (FBgn0038087)
3R.8665996	4.494	0.814947	5.51447	3.37265e-06	intergenic, CG31345 (FBgn0051345) // intergenic, beat-Va (FBgn0038087)
3R.8668017	4.78045	0.86936	5.49881	3.86136e-06	synonymous, beat-Va (unknown FlyBase_ID)
3R.8669579	3.12316	0.795398	3.92653	0.000385927	intronic, beat-Va (FBgn0038087)
3R.8673382	4.494	0.814947	5.51447	3.37265e-06	intergenic, beat-Va (FBgn0038087)
3R.8680947	3.63562	0.7939	4.57944	5.38974e-05	intergenic, CG10126 (unknown FlyBase_ID) // intergenic, beat-Va (FBgn0038087)
3R.8680948	4.23171	0.863124	4.90279	2.29518e-05	intergenic, CG10126 (unknown FlyBase_ID) // intergenic, beat-Va (FBgn0038087)
3R.8685943	4.494	0.814947	5.51447	3.37265e-06	intergenic, CG10126 (unknown FlyBase_ID) // intergenic, d-cup (FBgn0038089)
3R.8697903	3.04287	0.755551	4.02735	0.000288431	intergenic, CG10126 (unknown FlyBase_ID) // intergenic, d-cup (FBgn0038089)
3R.8698403	5.09682	0.811851	6.27803	3.328e-07	intergenic, CG10126 (unknown FlyBase_ID) // intergenic, d-cup (FBgn0038089)
3R.8699331	5.09682	0.811851	6.27803	3.328e-07	intergenic, CG10126 (unknown FlyBase_ID) // intergenic, d-cup (FBgn0038089)
3R.8701523	4.40616	0.815334	5.40412	4.7155e-06	intergenic, CG10126 (unknown FlyBase_ID) // intergenic, d-cup (FBgn0038089)
3R.8701550	4.44773	0.806334	5.51599	3.08331e-06	intergenic, CG10126 (unknown FlyBase_ID) // intergenic, d-cup (FBgn0038089)
3R.8701601	5.09682	0.811851	6.27803	3.328e-07	intergenic, CG10126 (unknown FlyBase_ID) // intergenic, d-cup (FBgn0038089)
3R.8701662	4.40616	0.815334	5.40412	4.7155e-06	intergenic, CG10126 (unknown FlyBase_ID) // intergenic, d-cup (FBgn0038089)
3R.8701666	4.40616	0.815334	5.40412	4.7155e-06	intergenic, CG10126 (unknown FlyBase_ID) // intergenic, d-cup (FBgn0038089)
3R.8701872	5.09682	0.811851	6.27803	3.328e-07	intergenic, CG10126 (unknown FlyBase_ID) // intergenic, d-cup (FBgn0038089)
3R.8702319	4.45367	0.746158	5.96881	8.48697e-07	intergenic, CG10126 (unknown FlyBase_ID) // intergenic, d-cup (FBgn0038089)
3R.8702606	5.09682	0.811851	6.27803	3.328e-07	intergenic, CG10126 (unknown FlyBase_ID) // intergenic, d-cup (FBgn0038089)
3R.8702645	5.09682	0.811851	6.27803	3.328e-07	intergenic, CG10126 (unknown FlyBase_ID) // intergenic, d-cup (FBgn0038089)
3R.8702649	5.09682	0.811851	6.27803	3.328e-07	intergenic, CG10126 (unknown FlyBase_ID) // intergenic, d-cup (FBgn0038089)
3R.8702942	5.09682	0.811851	6.27803	3.328e-07	intergenic, CG10126 (unknown FlyBase_ID) // intergenic, d-cup (FBgn0038089)
3R.8703650	5.09682	0.811851	6.27803	3.328e-07	intergenic, CG10126 (unknown FlyBase_ID) // intergenic, d-cup (FBgn0038089)
3R.8703655	5.09682	0.811851	6.27803	3.328e-07	intergenic, CG10126 (unknown FlyBase_ID) // intergenic, d-cup (FBgn0038089)
3R.8705383	3.61323	0.813199	4.44323	8.51032e-05	intergenic, CG10126 (unknown FlyBase_ID) // intergenic, d-cup (FBgn0038089)
3R.8707681	2.91182	0.751356	3.87541	0.000462104	intergenic, CG10126 (unknown FlyBase_ID) // intergenic, d-cup (FBgn0038089)
3R.8707693	2.91182	0.751356	3.87541	0.000462104	intergenic, CG10126 (unknown FlyBase_ID) // intergenic, d-cup (FBgn0038089)
3R.8707874	3.03296	0.756095	4.01135	0.000313454	intergenic, CG10126 (unknown FlyBase_ID) // intergenic, d-cup (FBgn0038089)
3R.8709943	5.09682	0.811851	6.27803	3.328e-07	intergenic, CG10126 (unknown FlyBase_ID) // intergenic, d-cup (FBgn0038089)
3R.8710297	4.08571	0.804069	5.0813	1.25475e-05	intergenic, CG10126 (unknown FlyBase_ID) // intergenic, d-cup (FBgn0038089)
3R.8710685	4.44773	0.806334	5.51599	3.08331e-06	intergenic, CG10126 (unknown FlyBase_ID) // intergenic, d-cup (FBgn0038089)
3R.8710744	4.44773	0.806334	5.51599	3.08331e-06	intergenic, CG10126 (unknown FlyBase_ID) // intergenic, d-cup (FBgn0038089)
3R.8710746	3.69952	0.785656	4.70883	3.64494e-05	intergenic, CG10126 (unknown FlyBase_ID) // intergenic, d-cup (FBgn0038089)
3R.8711033	5.09682	0.811851	6.27803	3.328e-07	intergenic, CG10126 (unknown FlyBase_ID) // intergenic, d-cup (FBgn0038089)
3R.8711935	3.43224	0.887069	3.86919	0.00045501	intergenic, CG10126 (unknown FlyBase_ID) // intergenic, d-cup (FBgn0038089)
3R.8712178	5.09682	0.811851	6.27803	3.328e-07	intergenic, CG10126 (unknown FlyBase_ID) // intergenic, d-cup (FBgn0038089)
3R.8713712	3.74476	0.845985	4.4265	9.39112e-05	intergenic, CG10126 (unknown FlyBase_ID) // intergenic, d-cup (FBgn0038089)
3R.8715268	5.09682	0.811851	6.27803	3.328e-07	intergenic, CG10126 (unknown FlyBase_ID) // intergenic, d-cup (FBgn0038089)
3R.8718744	4.14902	0.865638	4.79301	2.99325e-05	intergenic, d-cup (FBgn0038089)
3R.8718783	4.14902	0.865638	4.79301	2.99325e-05	intergenic, d-cup (FBgn0038089)
3R.8719532	4.14902	0.865638	4.79301	2.99325e-05	intergenic, CR33929 (FBgn0053929) // intergenic, d-cup (FBgn0038089)
3R.8721024	4.14902	0.865638	4.79301	2.99325e-05	intergenic, CG10909 (FBgn0038090) // intergenic, CR33929 (FBgn0053929)
3R.8721895	4.23248	0.863014	4.9043	2.2849e-05	intergenic, CG10909 (FBgn0038090) // intergenic, CR33929 (FBgn0053929)
3R.8722204	5.09682	0.811851	6.27803	3.328e-07	intergenic, CG10909 (FBgn0038090) // intergenic, CR33929 (FBgn0053929)
3R.8722463	6.71884	0.841446	7.98488	3.2763e-09	intergenic, CG10909 (FBgn0038090) // intergenic, CR33929 (FBgn0053929)
3R.8724424	5.09682	0.811851	6.27803	3.328e-07	intergenic, CG10909 (FBgn0038090) // intergenic, CR33929 (FBgn0053929)
3R.8725234	2.90361	0.752877	3.85669	0.000457026	intergenic, CG10909 (FBgn0038090) // intergenic, CR33929 (FBgn0053929)
3R.8729525	4.14902	0.865638	4.79301	2.99325e-05	intergenic, CG10909 (FBgn0038090) // intergenic, CR33929 (FBgn0053929)
3R.8729751	5.56587	0.864345	6.43941	2.3281e-07	intergenic, CG10909 (FBgn0038090) // intergenic, CR33929 (FBgn0053929)
3R.8729943	5.09682	0.811851	6.27803	3.328e-07	intergenic, CG10909 (FBgn0038090) // intergenic, CR33929 (FBgn0053929)
3R.8740503	5.12153	0.823903	6.21617	4.5194e-07	intergenic, CG10909 (FBgn0038090) // intergenic, beat-Vb (unknown FlyBase_ID)
3R.8741405	5.09682	0.811851	6.27803	3.328e-07	intergenic, CG10909 (FBgn0038090) // intergenic, beat-Vb (unknown FlyBase_ID)
3R.8744855	5.09682	0.811851	6.27803	3.328e-07	intronic, beat-Vb (unknown FlyBase_ID)
3R.8745353	5.09682	0.811851	6.27803	3.328e-07	intronic, beat-Vb (unknown FlyBase_ID)
3R.8757359	5.09682	0.811851	6.27803	3.328e-07	missense, beat-Vb (unknown FlyBase_ID)
3R.8759499	5.93145	0.821033	7.22438	2.7681e-08	missense, beat-Vb (unknown FlyBase_ID)
3R.8760876	5.09682	0.811851	6.27803	3.328e-07	intergenic, beat-Vb (unknown FlyBase_ID) // intergenic, granny-smith (FBgn0040493)
3R.8764103	4.19118	0.788408	5.316	6.16163e-06	intergenic, beat-Vb (unknown FlyBase_ID) // intergenic, granny-smith (FBgn0040493)
3R.8764606	5.09682	0.811851	6.27803	3.328e-07	intergenic, beat-Vb (unknown FlyBase_ID) // intergenic, granny-smith (FBgn0040493)
3R.8765615	4.05421	0.808612	5.0138	1.5388e-05	intergenic, beat-Vb (unknown FlyBase_ID) // intergenic, granny-smith (FBgn0040493)
3R.8768381	5.09682	0.811851	6.27803	3.328e-07	intergenic, beat-Vb (unknown FlyBase_ID) // intergenic, granny-smith (FBgn0040493)
3R.8771941	5.09682	0.811851	6.27803	3.328e-07	intergenic, beat-Vb (unknown FlyBase_ID) // intergenic, granny-smith (FBgn0040493)
3R.8771965	5.09682	0.811851	6.27803	3.328e-07	intergenic, beat-Vb (unknown FlyBase_ID) // intergenic, granny-smith (FBgn0040493)
3R.8773216	4.18321	0.860923	4.85899	2.45449e-05	intergenic, beat-Vb (unknown FlyBase_ID) // intergenic, granny-smith (FBgn0040493)
3R.8776480	4.13901	0.871262	4.75059	3.6084e-05	intronic, granny-smith (FBgn0040493)
3R.8779105	3.45586	0.884445	3.90738	0.000407784	intronic, granny-smith (FBgn0040493)
3R.8784599	3.45586	0.884445	3.90738	0.000407784	intronic, granny-smith (FBgn0040493)
3R.8785260	3.16751	0.823828	3.84486	0.00048782	synonymous, granny-smith (FBgn0040493)
3R.8792758	4.04735	0.809594	4.99923	1.608e-05	intergenic, CG14384 (FBgn0038097) // intergenic, CG7381 (FBgn0038098) // intronic, granny-smith (FBgn0040493)
3R.8793021	4.04735	0.809594	4.99923	1.608e-05	intergenic, CG14384 (FBgn0038097) // intergenic, CG7381 (FBgn0038098) // UTR, granny-smith (FBgn0040493)
3R.8793902	4.04735	0.809594	4.99923	1.608e-05	UTR, CG7381 (FBgn0038098)
3R.8796769	3.4217	0.836535	4.09033	0.000240212	intronic, CG7381 (FBgn0038098)
3R.8798003	3.45586	0.884445	3.90738	0.000407784	intronic, CG7381 (FBgn0038098)
3R.8798173	3.4367	0.852128	4.03307	0.000294502	intronic, CG7381 (FBgn0038098)
3R.8799862	3.4217	0.836535	4.09033	0.000240212	intronic, CG7381 (FBgn0038098)
3R.8799967	3.4217	0.836535	4.09033	0.000240212	intronic, CG7381 (FBgn0038098)
3R.8801622	3.64945	0.764738	4.77216	3.18678e-05	intronic, CG7381 (FBgn0038098)
3R.8801695	4.04735	0.809594	4.99923	1.608e-05	intronic, CG7381 (FBgn0038098)
3R.8801937	3.4217	0.836535	4.09033	0.000240212	intronic, CG7381 (FBgn0038098)
3R.8802689	3.4217	0.836535	4.09033	0.000240212	intronic, CG7381 (FBgn0038098)
3R.9798858	5.16427	1.08322	4.7675	3.0508e-05	intronic, rdx (FBgn0044329)
3R.9829366	4.31679	0.936089	4.61151	5.44693e-05	intronic, rdx (FBgn0044329)
3R.9829580	3.96123	0.959176	4.12983	0.000206038	intronic, rdx (FBgn0044329)
3R.9829954	3.96123	0.959176	4.12983	0.000206038	intronic, rdx (FBgn0044329)
3R.9830173	3.84324	0.888476	4.32565	0.000115345	intronic, rdx (FBgn0044329)
3R.9831639	3.96123	0.959176	4.12983	0.000206038	intronic, rdx (FBgn0044329)
3R.9831651	3.96123	0.959176	4.12983	0.000206038	intronic, rdx (FBgn0044329)
3R.996094	4.55426	1.17558	3.87407	0.000448685	intergenic, CG12590 (unknown FlyBase_ID) // intergenic, cno (FBgn0259212)
3R.996765	4.54959	1.17572	3.86962	0.000454449	intergenic, CG12590 (unknown FlyBase_ID) // intergenic, cno (FBgn0259212)

## Sheet: Supplementary table 7
SNP locus	β1 (Female)	Standard error (Female)	t (Female)	P (Female)	β1 (Male)	Standard error (Male)	t (Male)	P (Male)	Annotation [type, gene symbol (FlyBase ID)]
X.10049006	-	-	-	P> 0.05	3.95552	0.994933	3.97566	0.000323659	UTR, CG12645 (FBgn0030181)
X.10049080	-	-	-	P> 0.05	3.95552	0.994933	3.97566	0.000323659	intergenic, CG12644 (unknown FlyBase_ID) // intergenic, CG12645 (FBgn0030181)
X.10049089	-	-	-	P> 0.05	3.93299	1.014	3.87869	0.00044278	intergenic, CG12644 (unknown FlyBase_ID) // intergenic, CG12645 (FBgn0030181)
X.10049090	-	-	-	P> 0.05	3.93299	1.014	3.87869	0.00044278	intergenic, CG12644 (unknown FlyBase_ID) // intergenic, CG12645 (FBgn0030181)
X.10049107	-	-	-	P> 0.05	3.95552	0.994933	3.97566	0.000323659	intergenic, CG12644 (unknown FlyBase_ID) // intergenic, CG12645 (FBgn0030181)
X.10049110	-	-	-	P> 0.05	3.95552	0.994933	3.97566	0.000323659	intergenic, CG12644 (unknown FlyBase_ID) // intergenic, CG12645 (FBgn0030181)
X.10309625	-	-	-	P> 0.05	3.79409	0.950754	3.99062	0.00032079	intronic, CG32683 (unknown FlyBase_ID)
X.10321023	3.19251	0.797625	4.00252	0.000299277	2.96862	1.17311	2.53055	0.0159024	intergenic, CG12640 (unknown FlyBase_ID) // intergenic, RabX2 (FBgn0030200) // intronic, CG32683 (unknown FlyBase_ID)
X.10321553	3.44652	0.849153	4.05877	0.000273528	3.56449	1.20782	2.95117	0.00569935	intergenic, CG12640 (unknown FlyBase_ID) // intergenic, RabX2 (FBgn0030200) // intronic, CG32683 (unknown FlyBase_ID)
X.10321561	3.44652	0.849153	4.05877	0.000273528	3.56449	1.20782	2.95117	0.00569935	intergenic, CG12640 (unknown FlyBase_ID) // intergenic, RabX2 (FBgn0030200) // intronic, CG32683 (unknown FlyBase_ID)
X.10321736	3.27581	0.8453	3.87532	0.000447085	3.05149	1.2443	2.45237	0.0193211	intergenic, CG12640 (unknown FlyBase_ID) // intergenic, RabX2 (FBgn0030200) // intronic, CG32683 (unknown FlyBase_ID)
X.10321772	3.2373	0.841812	3.84563	0.00047185	-	-	-	P> 0.05	intergenic, CG12640 (unknown FlyBase_ID) // intergenic, RabX2 (FBgn0030200) // intronic, CG32683 (unknown FlyBase_ID)
X.10321843	3.19251	0.797625	4.00252	0.000299277	2.96862	1.17311	2.53055	0.0159024	intergenic, CG12640 (unknown FlyBase_ID) // intergenic, RabX2 (FBgn0030200) // intronic, CG32683 (unknown FlyBase_ID)
X.10387205	2.95704	0.672459	4.39735	9.74987e-05	-	-	-	P> 0.05	missense, spri (FBgn0085443)
X.10388269	3.37306	0.776709	4.34276	0.000109611	-	-	-	P> 0.05	intronic, spri (FBgn0085443)
X.10833487	2.95194	1.19673	2.46668	0.020273	6.65785	1.54433	4.31115	0.000193454	intronic, Myo10A (FBgn0030252)
X.10887005	-	-	-	P> 0.05	3.81174	0.890197	4.28191	0.000137095	intronic, CG42339 (FBgn0259241)
X.11099159	2.77168	0.966386	2.86809	0.00704543	5.46666	0.927445	5.89432	1.18119e-06	intergenic, CG11106 (unknown FlyBase_ID) // intergenic, CG42683 (unknown FlyBase_ID)
X.11275503	2.41694	0.880228	2.74581	0.0108062	5.5374	1.09283	5.06701	2.8161e-05	intronic, dlg1 (FBgn0001624)
X.11275519	2.29613	0.892542	2.57258	0.0159117	5.43194	1.08773	4.99385	3.09632e-05	intronic, dlg1 (FBgn0001624)
X.11275520	-	-	-	P> 0.05	5.91427	1.13216	5.22387	2.09052e-05	intronic, dlg1 (FBgn0001624)
X.11707224	4.49111	1.09727	4.09298	0.000229628	-	-	-	P> 0.05	intronic, CG1578 (unknown FlyBase_ID)
X.11826584	-	-	-	P> 0.05	5.77751	1.34172	4.30604	0.000225055	intergenic, CG10362 (unknown FlyBase_ID) // intergenic, cac (FBgn0005563)
X.11826658	-	-	-	P> 0.05	6.00579	1.16333	5.16259	2.18912e-05	intergenic, CG10362 (unknown FlyBase_ID) // intergenic, cac (FBgn0005563)
X.11873237	2.65823	1.02636	2.58996	0.0137691	4.85104	1.24493	3.89664	0.000407175	intronic, cac (FBgn0005563)
X.11873268	2.65823	1.02636	2.58996	0.0137691	4.85104	1.24493	3.89664	0.000407175	intronic, cac (FBgn0005563)
X.11873309	2.71956	1.03336	2.63177	0.0125502	5.04917	1.17513	4.29669	0.000131253	intronic, cac (FBgn0005563)
X.11873324	2.65823	1.02636	2.58996	0.0137691	4.85104	1.24493	3.89664	0.000407175	intronic, cac (FBgn0005563)
X.11873372	2.65823	1.02636	2.58996	0.0137691	4.85104	1.24493	3.89664	0.000407175	intronic, cac (FBgn0005563)
X.11873379	2.65823	1.02636	2.58996	0.0137691	4.85104	1.24493	3.89664	0.000407175	intronic, cac (FBgn0005563)
X.11873477	2.68753	1.04125	2.58107	0.0141997	4.98377	1.22594	4.06527	0.000258373	intronic, cac (FBgn0005563)
X.11876106	4.27769	1.0564	4.0493	0.00041106	4.34066	1.85882	2.33517	0.0275243	intergenic, cac (FBgn0005563)
X.11876248	4.45414	1.12511	3.95885	0.00037809	-	-	-	P> 0.05	intergenic, cac (FBgn0005563)
X.12162125	5.22975	1.34631	3.88451	0.000666118	7.71033	1.36769	5.63748	7.23515e-06	intergenic, CG2577 (unknown FlyBase_ID) // intergenic, CG32655 (unknown FlyBase_ID) // intronic, Ten-a (FBgn0259240)
X.12169870	3.88293	0.762202	5.09436	1.12571e-05	2.97562	1.23161	2.41603	0.0208899	intergenic, CG2577 (unknown FlyBase_ID) // intergenic, CG32655 (unknown FlyBase_ID) // intronic, Ten-a (FBgn0259240)
X.12207909	4.06912	0.997126	4.08085	0.000237952	-	-	-	P> 0.05	intergenic, CG2577 (unknown FlyBase_ID) // intergenic, CG32655 (unknown FlyBase_ID) // intronic, Ten-a (FBgn0259240)
X.12531362	-	-	-	P> 0.05	3.94372	0.87744	4.49458	6.95808e-05	intergenic, CkIalpha (FBgn0015024) // intergenic, mir-970 (unknown FlyBase_ID) // intronic, tomosyn (FBgn0030412)
X.12531373	-	-	-	P> 0.05	3.94372	0.87744	4.49458	6.95808e-05	intergenic, CkIalpha (FBgn0015024) // intergenic, mir-970 (unknown FlyBase_ID) // intronic, tomosyn (FBgn0030412)
X.12531374	-	-	-	P> 0.05	3.94372	0.87744	4.49458	6.95808e-05	intergenic, CkIalpha (FBgn0015024) // intergenic, mir-970 (unknown FlyBase_ID) // intronic, tomosyn (FBgn0030412)
X.12531485	-	-	-	P> 0.05	3.70058	0.91945	4.02478	0.000290584	intergenic, CkIalpha (FBgn0015024) // intergenic, mir-970 (unknown FlyBase_ID) // synonymous, tomosyn (FBgn0030412)
X.12618990	-	-	-	P> 0.05	5.99087	1.34421	4.4568	8.17453e-05	intergenic, CG15725 (unknown FlyBase_ID) // intergenic, CG4004 (unknown FlyBase_ID) // intronic, Smr (unknown FlyBase_ID)
X.12618991	-	-	-	P> 0.05	5.99087	1.34421	4.4568	8.17453e-05	intergenic, CG15725 (unknown FlyBase_ID) // intergenic, CG4004 (unknown FlyBase_ID) // intronic, Smr (unknown FlyBase_ID)
X.12619003	-	-	-	P> 0.05	6.20162	1.31285	4.7238	4.15318e-05	intergenic, CG15725 (unknown FlyBase_ID) // intergenic, CG4004 (unknown FlyBase_ID) // intronic, Smr (unknown FlyBase_ID)
X.12619010	-	-	-	P> 0.05	5.99087	1.34421	4.4568	8.17453e-05	intergenic, CG15725 (unknown FlyBase_ID) // intergenic, CG4004 (unknown FlyBase_ID) // intronic, Smr (unknown FlyBase_ID)
X.12619024	-	-	-	P> 0.05	5.99087	1.34421	4.4568	8.17453e-05	intergenic, CG15725 (unknown FlyBase_ID) // intergenic, CG4004 (unknown FlyBase_ID) // intronic, Smr (unknown FlyBase_ID)
X.12731135	-	-	-	P> 0.05	5.10897	1.26753	4.03064	0.000285692	intergenic, CG3775 (FBgn0030425) // intergenic, CG4661 (FBgn0030429) // intergenic, Pde9 (FBgn0259171)
X.12731238	-	-	-	P> 0.05	4.56568	1.17074	3.89982	0.000403434	intergenic, CG3775 (FBgn0030425) // intergenic, CG4661 (FBgn0030429) // intergenic, Pde9 (FBgn0259171)
X.12731242	-	-	-	P> 0.05	4.56568	1.17074	3.89982	0.000403434	intergenic, CG3775 (FBgn0030425) // intergenic, CG4661 (FBgn0030429) // intergenic, Pde9 (FBgn0259171)
X.12731518	-	-	-	P> 0.05	4.56568	1.17074	3.89982	0.000403434	intergenic, CG3775 (FBgn0030425) // intergenic, CG4661 (FBgn0030429) // intergenic, Pde9 (FBgn0259171)
X.13651888	3.17766	0.803539	3.95458	0.000355969	-	-	-	P> 0.05	synonymous, Rtc1 (FBgn0020909)
X.13726466	4.49111	1.09727	4.09298	0.000229628	-	-	-	P> 0.05	synonymous, CG32626 (FBgn0052626)
X.13828016	2.36545	1.05277	2.24689	0.0310553	4.91152	1.25352	3.91817	0.000395321	intergenic, CG11068 (FBgn0030536) // intergenic, CG32606 (unknown FlyBase_ID) // intronic, mamo (FBgn0085375)
X.13841411	4.12678	0.997024	4.1391	0.000208377	-	-	-	P> 0.05	intergenic, CG11068 (FBgn0030536) // intergenic, CG32606 (unknown FlyBase_ID) // intronic, mamo (FBgn0085375)
X.13849117	-	-	-	P> 0.05	5.81863	1.47323	3.94957	0.000349201	intergenic, CG11068 (FBgn0030536) // intergenic, CG32606 (unknown FlyBase_ID) // intronic, mamo (FBgn0085375)
X.1392713	3.32822	1.21264	2.7446	0.00949483	6.51179	1.40492	4.635	4.8069e-05	intronic, Nmdar2 (FBgn0053513)
X.14282470	3.68189	0.933612	3.94371	0.000367303	3.29639	1.39646	2.36054	0.0239499	intergenic, CG9411 (unknown FlyBase_ID) // intergenic, betaNACtes4 (FBgn0030566) // intronic, dpr8 (unknown FlyBase_ID)
X.14376318	4.45405	1.10146	4.04377	0.000265272	4.38957	1.60488	2.73514	0.00961585	intergenic, CG12540 (unknown FlyBase_ID) // intergenic, CG9411 (unknown FlyBase_ID)
X.14409259	-	-	-	P> 0.05	3.99552	0.926462	4.31266	0.000119896	intergenic, CG12540 (unknown FlyBase_ID) // intergenic, CG14414 (FBgn0030571)
X.14566884	2.68443	0.681534	3.93881	0.000360292	2.5812	0.993424	2.59829	0.013492	intergenic, CG5321 (FBgn0030575) // intergenic, NetA (FBgn0015773)
X.14729915	-	-	-	P> 0.05	5.5076	1.31206	4.19766	0.00016866	UTR, CG14411 (FBgn0030582)
X.14803885	2.95194	1.19673	2.46668	0.020273	6.65785	1.54433	4.31115	0.000193454	intergenic, CG14406 (FBgn0030595) // intergenic, CG9509 (FBgn0030594) // intronic, Flo-2 (FBgn0024753)
X.14816269	3.38319	0.875	3.86649	0.000458535	-	-	-	P> 0.05	intronic, Flo-2 (FBgn0024753) // intronic, CG9503 (FBgn0030598)
X.14816295	4.43655	0.952601	4.65731	4.26029e-05	3.25064	1.50685	2.15724	0.0377377	intronic, Flo-2 (FBgn0024753) // intronic, CG9503 (FBgn0030598)
X.14816299	4.43655	0.952601	4.65731	4.26029e-05	3.25064	1.50685	2.15724	0.0377377	intronic, Flo-2 (FBgn0024753) // intronic, CG9503 (FBgn0030598)
X.14816488	5.20977	1.01993	5.10798	1.15744e-05	3.99223	1.65965	2.40547	0.0215721	intronic, Flo-2 (FBgn0024753) // intronic, CG9503 (FBgn0030598)
X.14816550	3.57885	0.820676	4.36086	0.000113824	-	-	-	P> 0.05	intronic, Flo-2 (FBgn0024753) // intronic, CG9503 (FBgn0030598)
X.14819094	4.43655	0.952601	4.65731	4.26029e-05	3.25064	1.50685	2.15724	0.0377377	intergenic, CG32591 (FBgn0052591) // intergenic, CG9503 (FBgn0030598) // intronic, Flo-2 (FBgn0024753)
X.14819123	4.43655	0.952601	4.65731	4.26029e-05	3.25064	1.50685	2.15724	0.0377377	intergenic, CG32591 (FBgn0052591) // intergenic, CG9503 (FBgn0030598) // intronic, Flo-2 (FBgn0024753)
X.14819700	3.11377	0.806225	3.86216	0.00044987	-	-	-	P> 0.05	intergenic, CG32591 (FBgn0052591) // intergenic, CG9503 (FBgn0030598) // missense, Flo-2 (FBgn0024753)
X.14820144	5.18431	1.03383	5.01466	1.64424e-05	3.95151	1.68242	2.34871	0.0247908	intergenic, CG32591 (FBgn0052591) // intergenic, CG9503 (FBgn0030598) // UTR, Flo-2 (FBgn0024753)
X.14820966	4.52093	0.942092	4.79882	2.94149e-05	3.29473	1.52693	2.15775	0.0378921	intergenic, CG32591 (FBgn0052591) // intergenic, CG9503 (FBgn0030598) // intronic, Flo-2 (FBgn0024753)
X.14820985	4.43655	0.952601	4.65731	4.26029e-05	3.25064	1.50685	2.15724	0.0377377	intergenic, CG32591 (FBgn0052591) // intergenic, CG9503 (FBgn0030598) // intronic, Flo-2 (FBgn0024753)
X.14821076	3.21647	0.75469	4.26198	0.000139392	-	-	-	P> 0.05	intergenic, CG32591 (FBgn0052591) // intergenic, CG9503 (FBgn0030598) // intronic, Flo-2 (FBgn0024753)
X.14821087	3.17309	0.765486	4.1452	0.0002047	-	-	-	P> 0.05	intergenic, CG32591 (FBgn0052591) // intergenic, CG9503 (FBgn0030598) // intronic, Flo-2 (FBgn0024753)
X.14821369	4.39174	0.960833	4.57076	5.82342e-05	3.20992	1.52758	2.10131	0.0428832	intergenic, CG32591 (FBgn0052591) // intergenic, CG9503 (FBgn0030598) // intronic, Flo-2 (FBgn0024753)
X.14821660	4.43655	0.952601	4.65731	4.26029e-05	3.25064	1.50685	2.15724	0.0377377	missense, Flo-2 (FBgn0024753) // missense, CG32591 (unknown FlyBase_ID)
X.14821792	3.03493	0.76284	3.97846	0.000344426	-	-	-	P> 0.05	synonymous, Flo-2 (FBgn0024753) // synonymous, CG32591 (unknown FlyBase_ID)
X.14822480	3.07422	0.738488	4.16286	0.000186923	-	-	-	P> 0.05	synonymous, Flo-2 (FBgn0024753) // synonymous, CG32591 (unknown FlyBase_ID)
X.14824069	4.30107	0.969707	4.43543	8.30915e-05	-	-	-	P> 0.05	intergenic, CG32591 (FBgn0052591) // intergenic, CG9009 (FBgn0027601) // UTR, Flo-2 (FBgn0024753)
X.14824613	4.3425	0.979387	4.4339	8.74925e-05	-	-	-	P> 0.05	intergenic, CG32591 (FBgn0052591) // intergenic, CG9009 (FBgn0027601) // intronic, Flo-2 (FBgn0024753)
X.14824961	5.1891	1.00813	5.14728	9.57229e-06	-	-	-	P> 0.05	intergenic, CG32591 (FBgn0052591) // intergenic, CG9009 (FBgn0027601) // synonymous, Flo-2 (FBgn0024753)
X.14825666	5.1891	1.00813	5.14728	9.57229e-06	-	-	-	P> 0.05	intergenic, CG32591 (FBgn0052591) // intergenic, CG9009 (FBgn0027601) // intronic, Flo-2 (FBgn0024753)
X.14826930	5.1891	1.00813	5.14728	9.57229e-06	-	-	-	P> 0.05	intergenic, CG32591 (FBgn0052591) // intergenic, CG9009 (FBgn0027601) // UTR, Flo-2 (FBgn0024753)
X.14827799	5.1891	1.00813	5.14728	9.57229e-06	-	-	-	P> 0.05	intergenic, CG32591 (FBgn0052591) // intergenic, CG9009 (FBgn0027601)
X.14829323	3.00388	0.778647	3.85783	0.00045553	-	-	-	P> 0.05	intronic, CG9009 (FBgn0027601)
X.14829346	3.72566	0.84862	4.39026	9.5119e-05	-	-	-	P> 0.05	intronic, CG9009 (FBgn0027601)
X.14829426	5.1891	1.00813	5.14728	9.57229e-06	-	-	-	P> 0.05	missense, CG9009 (FBgn0027601)
X.14829576	4.76448	0.907543	5.24986	6.98792e-06	-	-	-	P> 0.05	intronic, CG9009 (FBgn0027601)
X.14829716	3.9159	0.907606	4.31454	0.000119226	3.12223	1.39023	2.24583	0.0309464	intronic, CG9009 (FBgn0027601)
X.14829735	3.87076	0.916574	4.22307	0.000162971	3.0823	1.41036	2.18548	0.0356347	intronic, CG9009 (FBgn0027601)
X.14829741	3.22997	0.798727	4.0439	0.000274911	2.53553	1.21853	2.08081	0.0448349	intronic, CG9009 (FBgn0027601)
X.14829787	3.7037	0.786588	4.70857	3.64788e-05	-	-	-	P> 0.05	intronic, CG9009 (FBgn0027601)
X.14941770	-	-	-	P> 0.05	5.06256	1.22131	4.14519	0.000196923	UTR, hiw (FBgn0030600) // UTR, CG5541 (unknown FlyBase_ID)
X.15138884	1.79896	0.75935	2.36908	0.0233174	3.61976	0.900697	4.01885	0.000285336	UTR, PPYR1 (unknown FlyBase_ID)
X.15138962	1.7376	0.776821	2.23681	0.0317688	3.61891	0.924789	3.91323	0.000400978	intergenic, CG9106 (unknown FlyBase_ID) // intergenic, PPYR1 (unknown FlyBase_ID)
X.15179952	2.71715	0.730209	3.72106	0.000674536	4.15349	0.906958	4.57958	5.38742e-05	intergenic, CG5877 (unknown FlyBase_ID) // intergenic, CG9106 (unknown FlyBase_ID)
X.15179988	2.71715	0.730209	3.72106	0.000674536	4.15349	0.906958	4.57958	5.38742e-05	intergenic, CG5877 (unknown FlyBase_ID) // intergenic, CG9106 (unknown FlyBase_ID)
X.15311415	2.05706	0.811203	2.53582	0.0173162	5.12329	0.947304	5.40829	1.01886e-05	intronic, CG18210 (unknown FlyBase_ID)
X.15311431	2.05706	0.811203	2.53582	0.0173162	5.12329	0.947304	5.40829	1.01886e-05	intronic, CG18210 (unknown FlyBase_ID)
X.15418826	4.3676	0.96141	4.54291	6.01672e-05	4.55406	1.40997	3.2299	0.00264501	intergenic, Ac13E (unknown FlyBase_ID) // intergenic, CG42300 (unknown FlyBase_ID)
X.15547035	2.83463	0.738816	3.83673	0.000484116	2.41645	1.09262	2.21161	0.0334284	intergenic, CG8117 (FBgn0030663) // intergenic, CG8119 (unknown FlyBase_ID)
X.15795019	4.5629	1.08901	4.18995	0.000172549	-	-	-	P> 0.05	intronic, shi (FBgn0003392)
X.16005213	4.5629	1.08901	4.18995	0.000172549	-	-	-	P> 0.05	intergenic, CG42353 (FBgn0259699) // intergenic, disco-r (FBgn0042650)
X.16087304	2.3357	0.754282	3.09659	0.00405299	4.26687	1.08989	3.91496	0.00044449	intergenic, disco (unknown FlyBase_ID) // intergenic, mir-985 (unknown FlyBase_ID)
X.16096126	3.11587	0.806	3.86585	0.000445099	-	-	-	P> 0.05	intergenic, disco (unknown FlyBase_ID) // intergenic, mir-985 (unknown FlyBase_ID)
X.16135706	3.7517	0.926673	4.04857	0.000261571	-	-	-	P> 0.05	intergenic, disco (unknown FlyBase_ID) // intergenic, snRNA:U5:14B (unknown FlyBase_ID)
X.16510457	5.08471	1.03532	4.91126	2.7694e-05	-	-	-	P> 0.05	intronic, CG9782 (FBgn0030763)
X.16514349	3.63331	0.942596	3.85458	0.000474451	2.94207	1.30399	2.2562	0.0304093	intronic, CG9782 (FBgn0030763)
X.16621234	2.39562	0.91531	2.61728	0.0148284	5.78565	1.1842	4.88571	5.01038e-05	intergenic, CG32572 (unknown FlyBase_ID) // intergenic, CG9634 (unknown FlyBase_ID)
X.16662375	2.69391	0.69287	3.88804	0.000417435	-	-	-	P> 0.05	intronic, if (FBgn0001250)
X.16757061	5.02056	0.868386	5.78148	1.49858e-06	4.30894	1.44824	2.97529	0.00527691	intergenic, CG13003 (FBgn0030798) // intergenic, CG4872 (unknown FlyBase_ID)
X.16821050	-2.68767	0.691436	-3.88708	0.00043225	-	-	-	P> 0.05	intronic, CG4928 (unknown FlyBase_ID)
X.16885907	4.62366	0.809852	5.70927	1.70052e-06	-	-	-	P> 0.05	intronic, CG9059 (FBgn0030810)
X.16885967	3.72385	0.686834	5.42176	4.12025e-06	-	-	-	P> 0.05	intronic, CG9059 (FBgn0030810)
X.16885987	3.72385	0.686834	5.42176	4.12025e-06	-	-	-	P> 0.05	intronic, CG9059 (FBgn0030810)
X.16921040	4.20789	0.885617	4.75136	3.39215e-05	4.7624	1.25205	3.80368	0.000548691	intergenic, CG12433 (FBgn0030811) // intergenic, CG34326 (unknown FlyBase_ID)
X.16921233	3.68192	0.934415	3.94035	0.000358689	-	-	-	P> 0.05	intergenic, CG12433 (FBgn0030811) // intergenic, CG34326 (unknown FlyBase_ID)
X.16921258	4.06324	1.00128	4.05806	0.00026384	-	-	-	P> 0.05	intergenic, CG12433 (FBgn0030811) // intergenic, CG34326 (unknown FlyBase_ID)
X.17185787	2.51522	0.825352	3.04745	0.00430548	4.56277	0.96576	4.72454	3.4755e-05	intronic, Fim (unknown FlyBase_ID)
X.17185830	2.49256	0.840225	2.96654	0.00539798	4.53811	0.983306	4.61515	5.10063e-05	intronic, Fim (unknown FlyBase_ID)
X.17241832	3.23965	0.84156	3.84958	0.000466506	-	-	-	P> 0.05	intergenic, B-H1 (unknown FlyBase_ID) // intergenic, B-H2 (unknown FlyBase_ID)
X.17536111	3.13247	0.731657	4.28133	0.000131607	-	-	-	P> 0.05	intronic, RhoGAPp190 (unknown FlyBase_ID)
X.17690310	4.7451	1.07099	4.43058	9.27938e-05	-	-	-	P> 0.05	intronic, OdsH (unknown FlyBase_ID)
X.17695507	4.83938	1.05534	4.58562	5.2902e-05	-	-	-	P> 0.05	intronic, OdsH (unknown FlyBase_ID)
X.17696973	4.83938	1.05534	4.58562	5.2902e-05	-	-	-	P> 0.05	intronic, OdsH (unknown FlyBase_ID)
X.17725846	3.46348	0.878927	3.94058	0.00035844	-	-	-	P> 0.05	intronic, CG6398 (unknown FlyBase_ID)
X.17726532	4.08111	0.898829	4.54047	6.37364e-05	-	-	-	P> 0.05	intronic, CG6398 (unknown FlyBase_ID)
X.17806305	4.34876	1.12933	3.85073	0.0004797	3.591	1.68127	2.13589	0.0397611	intronic, CG6847 (unknown FlyBase_ID)
X.17991905	-	-	-	P> 0.05	6.41891	1.42518	4.50394	7.10601e-05	UTR, CG7192 (unknown FlyBase_ID)
X.17992003	-	-	-	P> 0.05	5.36494	1.32838	4.03871	0.000269234	UTR, CG7192 (unknown FlyBase_ID)
X.17992642	-	-	-	P> 0.05	5.36494	1.32838	4.03871	0.000269234	synonymous, CG7192 (unknown FlyBase_ID)
X.18093522	3.47072	0.733471	4.73191	3.59601e-05	3.92866	1.05654	3.71841	0.000699049	intronic, Frq2 (FBgn0083228)
X.18093657	4.78331	0.744894	6.42148	2.15888e-07	4.07858	1.31743	3.09585	0.00384951	intronic, Frq2 (FBgn0083228)
X.18093716	3.96378	0.633718	6.25481	3.56993e-07	-	-	-	P> 0.05	intronic, Frq2 (FBgn0083228)
X.1811319	-	-	-	P> 0.05	5.27024	1.33887	3.93633	0.000362892	intergenic, Rbcn-3B (FBgn0023510) // intergenic, eIF2B-epsilon (FBgn0023512) // synonymous, mip130 (FBgn0023509)
X.1811450	-	-	-	P> 0.05	4.79408	1.13624	4.21925	0.000164809	intergenic, Rbcn-3B (FBgn0023510) // intergenic, eIF2B-epsilon (FBgn0023512) // synonymous, mip130 (FBgn0023509)
X.18148722	5.9767	1.28217	4.66138	8.21674e-05	5.83515	1.64416	3.54902	0.00149727	intergenic, CG15059 (unknown FlyBase_ID) // intergenic, upd2 (unknown FlyBase_ID)
X.18152094	4.82053	1.05773	4.55741	5.75961e-05	5.0552	1.54952	3.26243	0.0024219	intergenic, CG15059 (unknown FlyBase_ID) // intergenic, upd2 (unknown FlyBase_ID)
X.18153494	4.77475	1.06565	4.4806	7.61649e-05	5.01887	1.57023	3.19626	0.00294818	intergenic, CG15059 (unknown FlyBase_ID) // intergenic, upd3 (FBgn0053542)
X.18153609	4.10229	0.996717	4.11581	0.000223028	4.09658	1.46574	2.79488	0.0083696	intergenic, CG15059 (unknown FlyBase_ID) // intergenic, upd3 (FBgn0053542)
X.18154117	4.14829	0.988023	4.19858	0.000168199	4.13367	1.4455	2.85968	0.0070138	intergenic, CG15059 (unknown FlyBase_ID) // intergenic, upd3 (FBgn0053542)
X.18154931	4.14829	0.988023	4.19858	0.000168199	4.13367	1.4455	2.85968	0.0070138	intergenic, CG15059 (unknown FlyBase_ID) // intergenic, upd3 (FBgn0053542)
X.18155938	4.14829	0.988023	4.19858	0.000168199	4.13367	1.4455	2.85968	0.0070138	intergenic, CG15059 (unknown FlyBase_ID) // intergenic, upd3 (FBgn0053542)
X.18156656	4.14829	0.988023	4.19858	0.000168199	4.13367	1.4455	2.85968	0.0070138	intergenic, CG15059 (unknown FlyBase_ID) // intergenic, upd3 (FBgn0053542)
X.18156695	4.14829	0.988023	4.19858	0.000168199	4.13367	1.4455	2.85968	0.0070138	intergenic, CG15059 (unknown FlyBase_ID) // intergenic, upd3 (FBgn0053542)
X.18159746	4.82053	1.05773	4.55741	5.75961e-05	5.0552	1.54952	3.26243	0.0024219	intergenic, CG15059 (unknown FlyBase_ID) // intergenic, upd3 (FBgn0053542)
X.18159766	4.77475	1.06565	4.4806	7.61649e-05	5.01887	1.57023	3.19626	0.00294818	intergenic, CG15059 (unknown FlyBase_ID) // intergenic, upd3 (FBgn0053542)
X.18160069	4.82053	1.05773	4.55741	5.75961e-05	5.0552	1.54952	3.26243	0.0024219	intergenic, CG15059 (unknown FlyBase_ID) // intergenic, upd3 (FBgn0053542)
X.18452068	3.55438	0.842317	4.21977	0.000164558	-	-	-	P> 0.05	intronic, Bx (unknown FlyBase_ID)
[truncated: 156 more rows]

## Sheet: Supplementary table 8
FlyBase ID	Gene symbol	Expression level - punishment-memory association?	SNP - punishment-memory association?	Expression level - relief-memory association?	SNP - relief-memory association?	Candidate for ..	Role in punishment-memory based on previous candidate-gene approaches [Reference]?	Hit in RNAi-knockdown screen for punishment-memory [26]?
[truncated: 1,202 more rows]
